# Supplementary material for: Generalizable Organic-to-Aqueous Phase Transfer of a Au18 Nanocluster with Luminescence Enhancement and Robust Photocatalysis in Water
Source: ACS Nano. 2025 Feb 28;19(9):9121–31. doi: 10.1021/acsnano.4c18197 (PMC11912569; doi:10.1021/acsnano.4c18197)
Supplement: Supplementary file 2 — nn4c18197_si_002.cif [file nn4c18197_si_002.cif]

 
data_au18dmbt14
# start Validation Reply Form
_vrf_THETM01_au18dmbt14
;
PROBLEM: The value of sine(theta_max)/wavelength is less than 0.550
RESPONSE: Crystallography of nanoparticles are a known challenge due to poor 
scattering, unresolvable solvent, very small crystal size etc.
;
_vrf_PLAT201_au18dmbt14
;
PROBLEM: Isotropic non-H Atoms in Main Residue(s) .......        112 Report
RESPONSE: Crystallography of nanoparticles are a known challenge due to poor 
scattering, unresolvable solvent, very small crystal size etc.
;
_vrf_PLAT241_au18dmbt14
;
PROBLEM: High   'MainMol' Ueq as Compared to Neighbors of       C045 Check 
RESPONSE: Crystallography of nanoparticles are a known challenge due to poor 
scattering, unresolvable solvent, very small crystal size etc.
;
_vrf_PLAT342_au18dmbt14
;
PROBLEM: Low Bond Precision on  C-C Bonds ...............    0.05509 Ang.  
RESPONSE: Low precision on C-C bonds is not unexpected with poorly 
scattering datasets.
;
# end Validation Reply Form 
_audit_creation_method            'SHELXL-2019/3'
_shelx_SHELXL_version_number      '2019/3'
_chemical_name_systematic         ?
_chemical_name_common             ?
_chemical_melting_point           ?
_chemical_formula_moiety          'C112 H125 Au18 S14, 1.4(C H2 Cl2)' 
_chemical_formula_sum             'C113.40 H126.40 Au18 Cl2.80 S14' 
_chemical_formula_weight          5582.83

loop_
 _atom_type_symbol
 _atom_type_description
 _atom_type_scat_dispersion_real
 _atom_type_scat_dispersion_imag
 _atom_type_scat_source
 'C'  'C'   0.0181   0.0091
 'International Tables Vol C Tables 4.2.6.8 and 6.1.1.4'
 'H'  'H'   0.0000   0.0000
 'International Tables Vol C Tables 4.2.6.8 and 6.1.1.4'
 'Au'  'Au'  -4.4197   7.2980
 'International Tables Vol C Tables 4.2.6.8 and 6.1.1.4'
 'S'  'S'   0.3331   0.5567
 'International Tables Vol C Tables 4.2.6.8 and 6.1.1.4'
 'Cl'  'Cl'   0.3639   0.7018
 'International Tables Vol C Tables 4.2.6.8 and 6.1.1.4'
 
_space_group_crystal_system       monoclinic
_space_group_IT_number            14
_space_group_name_H-M_alt         'P 21/c'
_space_group_name_Hall            '-P 2ybc'
 
_shelx_space_group_comment
;
The symmetry employed for this shelxl refinement is uniquely defined
by the following loop, which should always be used as a source of
symmetry information in preference to the above space-group names.
They are only intended as comments.
;
 
loop_
 _space_group_symop_operation_xyz
 'x, y, z'
 '-x, y+1/2, -z+1/2'
 '-x, -y, -z'
 'x, -y-1/2, z-1/2'
 
_cell_length_a                    24.0922(14)
_cell_length_b                    15.0663(8)
_cell_length_c                    35.6007(17)
_cell_angle_alpha                 90
_cell_angle_beta                  92.078(4)
_cell_angle_gamma                 90
_cell_volume                      12913.9(12)
_cell_formula_units_Z             4
_cell_measurement_temperature     220(2)
_cell_measurement_reflns_used     9950
_cell_measurement_theta_min       2.48
_cell_measurement_theta_max       50.20
 
_exptl_crystal_description        'plate'
_exptl_crystal_colour             'yellow'
_exptl_crystal_density_meas       ?
_exptl_crystal_density_method     ?
_exptl_crystal_density_diffrn     2.871          
_exptl_crystal_F_000              10002
_exptl_transmission_factor_min    ?
_exptl_transmission_factor_max    ?
_exptl_crystal_size_max           0.070
_exptl_crystal_size_mid           0.060
_exptl_crystal_size_min           0.015
_exptl_absorpt_coefficient_mu     40.314
_shelx_estimated_absorpt_T_min    ?
_shelx_estimated_absorpt_T_max    ?
_exptl_absorpt_correction_type    'multi-scan'
_exptl_absorpt_correction_T_min   0.1243
_exptl_absorpt_correction_T_max   0.2357
_exptl_absorpt_process_details    
;
Krause, L., Herbst-Irmer, R., Sheldrick G.M. & Stalke D.,
 J. Appl. Cryst. 48 (2015) 3-10.
;
_exptl_absorpt_special_details    ?
_diffrn_ambient_temperature       220(2)
_diffrn_radiation_wavelength      1.54178
_diffrn_radiation_type            CuK\a
_diffrn_source                    'ImuS microfocus sealed tube'
_diffrn_measurement_device_type   'apex duo with photon ii area detector'
_diffrn_measurement_method         '\f and \w scans'
_diffrn_detector_area_resol_mean  ?
_diffrn_reflns_number             145648
_diffrn_reflns_av_unetI/netI      0.1408
_diffrn_reflns_av_R_equivalents   0.1667
_diffrn_reflns_limit_h_min        -23
_diffrn_reflns_limit_h_max        23
_diffrn_reflns_limit_k_min        -14
_diffrn_reflns_limit_k_max        14
_diffrn_reflns_limit_l_min        -35
_diffrn_reflns_limit_l_max        32
_diffrn_reflns_theta_min          2.484
_diffrn_reflns_theta_max          50.504
_diffrn_reflns_theta_full         50.504
_diffrn_measured_fraction_theta_max   0.982
_diffrn_measured_fraction_theta_full  0.982
_diffrn_reflns_Laue_measured_fraction_max    0.982
_diffrn_reflns_Laue_measured_fraction_full   0.982
_diffrn_reflns_point_group_measured_fraction_max   0.982
_diffrn_reflns_point_group_measured_fraction_full  0.982
_reflns_number_total              13325
_reflns_number_gt                 7664
_reflns_threshold_expression      'I > 2\s(I)'
_reflns_Friedel_coverage          0.000
_reflns_Friedel_fraction_max      .
_reflns_Friedel_fraction_full     .
 
_reflns_special_details
;
 Reflections were merged by SHELXL according to the crystal
 class for the calculation of statistics and refinement.
 
 _reflns_Friedel_fraction is defined as the number of unique
 Friedel pairs measured divided by the number that would be
 possible theoretically, ignoring centric projections and
 systematic absences.
;
 
_computing_data_collection        ?
_computing_cell_refinement        ?
_computing_data_reduction         ?
_computing_structure_solution     ?
_computing_structure_refinement 'SHELXL-2019/2 (Sheldrick, 2019)'
_computing_molecular_graphics     ?
_computing_publication_material   ?
_refine_special_details           ?
_refine_ls_structure_factor_coef  Fsqd
_refine_ls_matrix_type            full
_refine_ls_weighting_scheme       calc
_refine_ls_weighting_details
'w=1/[\s^2^(Fo^2^)+(0.0520P)^2^] where P=(Fo^2^+2Fc^2^)/3'
_atom_sites_solution_primary      ?
_atom_sites_solution_secondary    ?
_atom_sites_solution_hydrogens    geom
_refine_ls_hydrogen_treatment     constr
_refine_ls_extinction_method      none
_refine_ls_extinction_coef        .
_refine_ls_number_reflns          13325
_refine_ls_number_parameters      788
_refine_ls_number_restraints      0
_refine_ls_R_factor_all           0.1678
_refine_ls_R_factor_gt            0.0925
_refine_ls_wR_factor_ref          0.1685
_refine_ls_wR_factor_gt           0.1479
_refine_ls_goodness_of_fit_ref    1.168
_refine_ls_restrained_S_all       1.168
_refine_ls_shift/su_max           0.062
_refine_ls_shift/su_mean          0.001
 
loop_
 _atom_site_label
 _atom_site_type_symbol
 _atom_site_fract_x
 _atom_site_fract_y
 _atom_site_fract_z
 _atom_site_U_iso_or_equiv
 _atom_site_adp_type
 _atom_site_occupancy
 _atom_site_site_symmetry_order  
 _atom_site_calc_flag
 _atom_site_refinement_flags_posn
 _atom_site_refinement_flags_adp
 _atom_site_refinement_flags_occupancy
 _atom_site_disorder_assembly
 _atom_site_disorder_group
C1 C 0.374(2) 0.499(4) 0.5909(15) 0.11(2) Uiso 0.7 1 d . . P . .
H1A H 0.379566 0.434199 0.590145 0.134 Uiso 0.7 1 calc R U P . .
H1B H 0.395360 0.525978 0.570769 0.134 Uiso 0.7 1 calc R U P . .
Cl1 Cl 0.3021(9) 0.5279(14) 0.5870(5) 0.159(8) Uiso 0.7 1 d . . P . .
Cl2 Cl 0.3943(11) 0.5412(18) 0.6340(7) 0.237(12) Uiso 0.7 1 d . . P . .
C2 C 0.151(2) 0.406(4) 0.1076(15) 0.11(2) Uiso 0.7 1 d . . P . .
H2A H 0.167375 0.347480 0.110742 0.134 Uiso 0.7 1 calc R U P . .
H2B H 0.172014 0.446989 0.123918 0.134 Uiso 0.7 1 calc R U P . .
Cl3 Cl 0.0896(10) 0.4008(15) 0.1235(6) 0.182(9) Uiso 0.7 1 d . . P . .
Cl4 Cl 0.1597(10) 0.4367(15) 0.0648(7) 0.196(10) Uiso 0.7 1 d . . P . .
Au1 Au 0.33699(7) 0.24570(11) 0.39867(4) 0.0640(6) Uani 1 1 d . . . . .
Au2 Au 0.37479(7) 0.41270(11) 0.39363(4) 0.0629(5) Uani 1 1 d . . . . .
Au3 Au 0.26967(7) 0.38655(11) 0.41251(4) 0.0633(6) Uani 1 1 d . . . . .
Au4 Au 0.35366(7) 0.32732(11) 0.32202(4) 0.0627(6) Uani 1 1 d . . . . .
Au5 Au 0.24500(7) 0.28355(11) 0.34827(4) 0.0642(6) Uani 1 1 d . . . . .
Au6 Au 0.27948(7) 0.45528(11) 0.33682(4) 0.0604(5) Uani 1 1 d . . . . .
Au7 Au 0.40035(7) 0.51693(11) 0.31511(4) 0.0655(6) Uani 1 1 d . . . . .
Au8 Au 0.30028(7) 0.41726(11) 0.26136(4) 0.0621(6) Uani 1 1 d . . . . .
Au9 Au 0.19791(7) 0.36847(11) 0.28497(4) 0.0636(6) Uani 1 1 d . . . . .
Au10 Au 0.27441(7) 0.24346(11) 0.27221(4) 0.0637(6) Uani 1 1 d . . . . .
Au11 Au 0.16057(7) 0.17835(11) 0.28003(4) 0.0672(6) Uani 1 1 d . . . . .
Au12 Au 0.20605(8) 0.30265(12) 0.20820(4) 0.0732(6) Uani 1 1 d . . . . .
Au13 Au 0.15297(7) 0.44456(11) 0.36086(4) 0.0688(6) Uani 1 1 d . . . . .
Au14 Au 0.30861(7) 0.58144(11) 0.41114(4) 0.0670(6) Uani 1 1 d . . . . .
Au15 Au 0.32883(7) 0.42496(12) 0.48311(4) 0.0695(6) Uani 1 1 d . . . . .
Au16 Au 0.41466(8) 0.28126(12) 0.46367(4) 0.0725(6) Uani 1 1 d . . . . .
Au17 Au 0.46022(7) 0.26556(11) 0.37667(4) 0.0679(6) Uani 1 1 d . . . . .
Au18 Au 0.32667(7) 0.09691(11) 0.33452(4) 0.0705(6) Uani 1 1 d . . . . .
S01 S 0.3408(4) 0.0858(7) 0.3988(3) 0.076(3) Uani 1 1 d . . . . .
S02 S 0.4463(4) 0.5075(7) 0.3736(2) 0.069(3) Uani 1 1 d . . . . .
S03 S 0.3532(4) 0.5522(6) 0.2598(2) 0.065(3) Uani 1 1 d . . . . .
S04 S 0.2851(4) 0.3805(7) 0.1940(2) 0.074(3) Uani 1 1 d . . . . .
S05 S 0.1284(4) 0.2200(7) 0.2209(2) 0.069(3) Uani 1 1 d . . . . .
S06 S 0.1925(4) 0.1461(7) 0.3404(3) 0.075(3) Uani 1 1 d . . . . .
S07 S 0.3196(4) 0.1066(7) 0.2705(3) 0.070(3) Uani 1 1 d . . . . .
S08 S 0.4317(4) 0.2321(6) 0.3164(2) 0.059(3) Uani 1 1 d . . . . .
S09 S 0.2797(4) 0.6131(6) 0.3501(2) 0.063(3) Uani 1 1 d . . . . .
S10 S 0.3285(4) 0.5750(7) 0.4752(2) 0.072(3) Uani 1 1 d . . . . .
S11 S 0.3342(4) 0.2757(7) 0.4980(2) 0.073(3) Uani 1 1 d . . . . .
S12 S 0.1837(4) 0.4597(7) 0.4224(3) 0.075(3) Uani 1 1 d . . . . .
S13 S 0.4981(4) 0.2913(7) 0.4358(2) 0.073(3) Uani 1 1 d . . . . .
S14 S 0.1171(4) 0.4482(6) 0.2992(2) 0.064(3) Uani 1 1 d . . . . .
C011 C 0.2780(18) 0.051(3) 0.4159(11) 0.089(14) Uiso 1 1 d . . . . .
C012 C 0.2531(17) -0.031(3) 0.4071(10) 0.072(12) Uiso 1 1 d . . . . .
C013 C 0.2061(18) -0.060(3) 0.4241(11) 0.101(16) Uiso 1 1 d . . . . .
H013 H 0.190263 -0.115595 0.417502 0.122 Uiso 1 1 calc R U . . .
C014 C 0.1832(18) -0.010(3) 0.4499(12) 0.096(15) Uiso 1 1 d . . . . .
C015 C 0.2030(16) 0.077(3) 0.4566(10) 0.085(14) Uiso 1 1 d . . . . .
H015 H 0.182712 0.116202 0.471184 0.102 Uiso 1 1 calc R U . . .
C016 C 0.2515(13) 0.102(2) 0.4420(8) 0.041(10) Uiso 1 1 d . . . . .
H016 H 0.267569 0.156521 0.449739 0.050 Uiso 1 1 calc R U . . .
C017 C 0.2829(16) -0.099(3) 0.3824(10) 0.112(16) Uiso 1 1 d . . . . .
H01A H 0.286257 -0.074961 0.357297 0.169 Uiso 1 1 calc R U . . .
H01B H 0.261641 -0.153727 0.381012 0.169 Uiso 1 1 calc R U . . .
H01C H 0.319641 -0.111193 0.393257 0.169 Uiso 1 1 calc R U . . .
C018 C 0.1243(16) -0.040(3) 0.4659(10) 0.112(16) Uiso 1 1 d . . . . .
H01D H 0.103326 0.012084 0.472500 0.169 Uiso 1 1 calc R U . . .
H01E H 0.130572 -0.076993 0.487969 0.169 Uiso 1 1 calc R U . . .
H01F H 0.103647 -0.073618 0.446736 0.169 Uiso 1 1 calc R U . . .
C021 C 0.4389(13) 0.616(2) 0.3950(9) 0.051(10) Uiso 1 1 d . . . . .
C022 C 0.4542(15) 0.623(3) 0.4332(10) 0.068(12) Uiso 1 1 d . . . . .
C023 C 0.4460(14) 0.710(3) 0.4459(10) 0.077(13) Uiso 1 1 d . . . . .
H023 H 0.452886 0.719909 0.471633 0.092 Uiso 1 1 calc R U . . .
C024 C 0.4287(16) 0.781(3) 0.4244(11) 0.086(14) Uiso 1 1 d . . . . .
C025 C 0.4139(14) 0.771(3) 0.3886(10) 0.076(13) Uiso 1 1 d . . . . .
H025 H 0.397878 0.818188 0.374440 0.091 Uiso 1 1 calc R U . . .
C026 C 0.4233(13) 0.685(2) 0.3722(10) 0.066(12) Uiso 1 1 d . . . . .
H026 H 0.418829 0.677016 0.346056 0.079 Uiso 1 1 calc R U . . .
C027 C 0.4773(14) 0.547(2) 0.4553(9) 0.081(13) Uiso 1 1 d . . . . .
H02A H 0.451283 0.497375 0.453747 0.121 Uiso 1 1 calc R U . . .
H02B H 0.483150 0.564055 0.481341 0.121 Uiso 1 1 calc R U . . .
H02C H 0.512325 0.528471 0.445130 0.121 Uiso 1 1 calc R U . . .
C028 C 0.4213(15) 0.874(2) 0.4455(9) 0.090(14) Uiso 1 1 d . . . . .
H02D H 0.452843 0.911749 0.440794 0.134 Uiso 1 1 calc R U . . .
H02E H 0.419172 0.863435 0.472264 0.134 Uiso 1 1 calc R U . . .
H02F H 0.387471 0.902339 0.436146 0.134 Uiso 1 1 calc R U . . .
C031 C 0.3996(15) 0.536(3) 0.2217(9) 0.065(12) Uiso 1 1 d . . . . .
C032 C 0.3975(16) 0.607(3) 0.1947(10) 0.067(12) Uiso 1 1 d . . . . .
C033 C 0.4339(14) 0.589(2) 0.1677(9) 0.052(11) Uiso 1 1 d . . . . .
H033 H 0.430504 0.627404 0.147077 0.062 Uiso 1 1 calc R U . . .
C034 C 0.4704(17) 0.532(3) 0.1639(10) 0.074(13) Uiso 1 1 d . . . . .
C035 C 0.4674(14) 0.451(2) 0.1907(9) 0.059(11) Uiso 1 1 d . . . . .
H035 H 0.488652 0.399281 0.187261 0.071 Uiso 1 1 calc R U . . .
C036 C 0.4331(16) 0.459(3) 0.2186(10) 0.086(14) Uiso 1 1 d . . . . .
H036 H 0.430851 0.413607 0.236602 0.104 Uiso 1 1 calc R U . . .
C037 C 0.3611(13) 0.682(2) 0.1934(9) 0.072(12) Uiso 1 1 d . . . . .
H03A H 0.373989 0.724321 0.175304 0.087 Uiso 1 1 calc R U . . .
H03B H 0.360527 0.708883 0.218033 0.087 Uiso 1 1 calc R U . . .
H03H H 0.323928 0.662098 0.185909 0.087 Uiso 1 1 calc R U . . .
C038 C 0.5117(15) 0.509(2) 0.1344(10) 0.099(15) Uiso 1 1 d . . . . .
H03C H 0.504745 0.448621 0.125588 0.148 Uiso 1 1 calc R U . . .
H03D H 0.549121 0.512581 0.145287 0.148 Uiso 1 1 calc R U . . .
H03E H 0.507719 0.549606 0.113447 0.148 Uiso 1 1 calc R U . . .
C041 C 0.2611(16) 0.481(3) 0.1733(10) 0.067(12) Uiso 1 1 d . . . . .
C042 C 0.2871(19) 0.502(3) 0.1408(13) 0.103(15) Uiso 1 1 d . . . . .
C043 C 0.2693(16) 0.592(3) 0.1234(10) 0.080(13) Uiso 1 1 d . . . . .
H043 H 0.288813 0.613709 0.102997 0.096 Uiso 1 1 calc R U . . .
C044 C 0.225(2) 0.643(3) 0.1367(13) 0.103(16) Uiso 1 1 d . . . . .
C045 C 0.199(2) 0.616(4) 0.1695(14) 0.16(2) Uiso 1 1 d . . . . .
H045 H 0.171232 0.649277 0.180659 0.190 Uiso 1 1 calc R U . . .
C046 C 0.2209(18) 0.534(3) 0.1843(11) 0.107(16) Uiso 1 1 d . . . . .
H046 H 0.203072 0.513747 0.205750 0.129 Uiso 1 1 calc R U . . .
C047 C 0.3286(17) 0.455(3) 0.1227(10) 0.118(17) Uiso 1 1 d . . . . .
H04C H 0.359046 0.442865 0.140500 0.141 Uiso 1 1 calc R U . . .
H04D H 0.342166 0.490944 0.102200 0.141 Uiso 1 1 calc R U . . .
H04H H 0.313517 0.400167 0.112829 0.141 Uiso 1 1 calc R U . . .
C048 C 0.2076(19) 0.724(3) 0.1159(12) 0.16(2) Uiso 1 1 d . . . . .
H04E H 0.223958 0.724714 0.091382 0.239 Uiso 1 1 calc R U . . .
H04F H 0.219780 0.776295 0.129947 0.239 Uiso 1 1 calc R U . . .
H04G H 0.167421 0.724932 0.112747 0.239 Uiso 1 1 calc R U . . .
C051 C 0.1221(16) 0.130(3) 0.1853(10) 0.071(12) Uiso 1 1 d . . . . .
C052 C 0.081(2) 0.062(3) 0.1904(13) 0.107(16) Uiso 1 1 d . . . . .
C053 C 0.0730(19) 0.008(3) 0.1630(13) 0.115(17) Uiso 1 1 d . . . . .
H053 H 0.045593 -0.035343 0.165571 0.138 Uiso 1 1 calc R U . . .
C054 C 0.102(2) 0.010(3) 0.1295(13) 0.099(15) Uiso 1 1 d . . . . .
C055 C 0.1377(19) 0.071(3) 0.1246(13) 0.116(17) Uiso 1 1 d . . . . .
H055 H 0.155985 0.073643 0.101716 0.139 Uiso 1 1 calc R U . . .
C056 C 0.1504(19) 0.133(3) 0.1525(13) 0.131(19) Uiso 1 1 d . . . . .
H056 H 0.177617 0.176842 0.148895 0.157 Uiso 1 1 calc R U . . .
C057 C 0.0501(19) 0.057(3) 0.2266(12) 0.15(2) Uiso 1 1 d . . . . .
H05A H 0.011024 0.046782 0.220777 0.222 Uiso 1 1 calc R U . . .
H05B H 0.054602 0.112498 0.240222 0.222 Uiso 1 1 calc R U . . .
H05C H 0.064813 0.008701 0.242014 0.222 Uiso 1 1 calc R U . . .
C058 C 0.0900(17) -0.069(3) 0.1007(11) 0.130(18) Uiso 1 1 d . . . . .
H05D H 0.063515 -0.049306 0.081282 0.194 Uiso 1 1 calc R U . . .
H05E H 0.075025 -0.119203 0.113876 0.194 Uiso 1 1 calc R U . . .
H05F H 0.124474 -0.085613 0.089413 0.194 Uiso 1 1 calc R U . . .
C061 C 0.1356(16) 0.137(3) 0.3711(10) 0.071(12) Uiso 1 1 d . . . . .
C062 C 0.0982(16) 0.068(2) 0.3658(9) 0.062(11) Uiso 1 1 d . . . . .
C063 C 0.0515(15) 0.057(3) 0.3882(10) 0.075(13) Uiso 1 1 d . . . . .
H063 H 0.027208 0.008090 0.385000 0.090 Uiso 1 1 calc R U . . .
C064 C 0.0436(17) 0.120(3) 0.4146(10) 0.074(13) Uiso 1 1 d . . . . .
C065 C 0.0757(17) 0.193(3) 0.4185(11) 0.094(15) Uiso 1 1 d . . . . .
H065 H 0.066813 0.237265 0.435802 0.113 Uiso 1 1 calc R U . . .
C066 C 0.1238(17) 0.202(3) 0.3958(10) 0.091(14) Uiso 1 1 d . . . . .
H066 H 0.146608 0.252274 0.398136 0.110 Uiso 1 1 calc R U . . .
C067 C 0.1109(16) -0.006(3) 0.3383(10) 0.115(16) Uiso 1 1 d . . . . .
H06A H 0.094185 0.007897 0.313802 0.173 Uiso 1 1 calc R U . . .
H06B H 0.095928 -0.061623 0.347202 0.173 Uiso 1 1 calc R U . . .
H06C H 0.150834 -0.011481 0.336279 0.173 Uiso 1 1 calc R U . . .
C068 C -0.0059(18) 0.109(3) 0.4383(11) 0.137(19) Uiso 1 1 d . . . . .
H06D H -0.037814 0.092520 0.422548 0.206 Uiso 1 1 calc R U . . .
H06E H -0.013458 0.165161 0.450773 0.206 Uiso 1 1 calc R U . . .
H06F H 0.001541 0.063743 0.457024 0.206 Uiso 1 1 calc R U . . .
C071 C 0.2691(16) 0.028(3) 0.2524(12) 0.083(14) Uiso 1 1 d . . . . .
C072 C 0.2632(19) 0.016(3) 0.2141(13) 0.102(15) Uiso 1 1 d . . . . .
C073 C 0.2233(18) -0.039(3) 0.2042(11) 0.097(15) Uiso 1 1 d . . . . .
H073 H 0.214670 -0.040120 0.178218 0.117 Uiso 1 1 calc R U . . .
C074 C 0.1902(17) -0.098(3) 0.2258(11) 0.087(14) Uiso 1 1 d . . . . .
C075 C 0.2033(15) -0.090(3) 0.2657(10) 0.082(13) Uiso 1 1 d . . . . .
H075 H 0.187020 -0.126527 0.283661 0.098 Uiso 1 1 calc R U . . .
C076 C 0.2412(16) -0.025(3) 0.2754(10) 0.081(13) Uiso 1 1 d . . . . .
H076 H 0.248544 -0.016781 0.301304 0.097 Uiso 1 1 calc R U . . .
C077 C 0.2886(16) 0.076(3) 0.1844(10) 0.112(16) Uiso 1 1 d . . . . .
H07A H 0.280434 0.051966 0.159588 0.169 Uiso 1 1 calc R U . . .
H07B H 0.328498 0.079095 0.188897 0.169 Uiso 1 1 calc R U . . .
H07C H 0.272862 0.135115 0.186145 0.169 Uiso 1 1 calc R U . . .
C078 C 0.1477(17) -0.169(3) 0.2130(11) 0.137(19) Uiso 1 1 d . . . . .
H07D H 0.110622 -0.149496 0.218635 0.205 Uiso 1 1 calc R U . . .
H07E H 0.155900 -0.224239 0.226189 0.205 Uiso 1 1 calc R U . . .
H07F H 0.149999 -0.178624 0.186156 0.205 Uiso 1 1 calc R U . . .
C081 C 0.4868(14) 0.274(2) 0.2871(9) 0.052(10) Uiso 1 1 d . . . . .
C082 C 0.5003(14) 0.226(2) 0.2558(9) 0.050(10) Uiso 1 1 d . . . . .
C083 C 0.5411(14) 0.257(2) 0.2353(9) 0.058(11) Uiso 1 1 d . . . . .
H083 H 0.550068 0.222094 0.214417 0.070 Uiso 1 1 calc R U . . .
C084 C 0.5700(15) 0.328(2) 0.2402(9) 0.060(11) Uiso 1 1 d . . . . .
C085 C 0.5539(14) 0.387(2) 0.2718(9) 0.066(12) Uiso 1 1 d . . . . .
H085 H 0.571854 0.441363 0.276829 0.079 Uiso 1 1 calc R U . . .
C086 C 0.5095(14) 0.356(2) 0.2940(9) 0.055(11) Uiso 1 1 d . . . . .
H086 H 0.495994 0.391534 0.313297 0.066 Uiso 1 1 calc R U . . .
C087 C 0.4719(12) 0.142(2) 0.2455(8) 0.055(11) Uiso 1 1 d . . . . .
H08C H 0.433549 0.154430 0.237946 0.082 Uiso 1 1 calc R U . . .
H08D H 0.472889 0.102314 0.266936 0.082 Uiso 1 1 calc R U . . .
H08E H 0.490472 0.114454 0.224801 0.082 Uiso 1 1 calc R U . . .
C088 C 0.6173(17) 0.366(3) 0.2192(10) 0.122(17) Uiso 1 1 d . . . . .
H08F H 0.608875 0.361795 0.192426 0.183 Uiso 1 1 calc R U . . .
H08G H 0.650738 0.331995 0.225377 0.183 Uiso 1 1 calc R U . . .
H08H H 0.622997 0.427256 0.226254 0.183 Uiso 1 1 calc R U . . .
C091 C 0.2100(14) 0.652(2) 0.3528(9) 0.053(10) Uiso 1 1 d . . . . .
C092 C 0.1778(14) 0.663(2) 0.3204(9) 0.052(10) Uiso 1 1 d . . . . .
C093 C 0.1225(16) 0.692(2) 0.3230(11) 0.080(13) Uiso 1 1 d . . . . .
H093 H 0.100447 0.698004 0.300846 0.095 Uiso 1 1 calc R U . . .
C094 C 0.1001(18) 0.712(3) 0.3560(11) 0.086(14) Uiso 1 1 d . . . . .
C095 C 0.1337(16) 0.703(2) 0.3892(10) 0.077(13) Uiso 1 1 d . . . . .
H095 H 0.118451 0.715948 0.412528 0.093 Uiso 1 1 calc R U . . .
C096 C 0.1866(15) 0.678(2) 0.3879(9) 0.060(11) Uiso 1 1 d . . . . .
H096 H 0.208948 0.676994 0.410066 0.072 Uiso 1 1 calc R U . . .
C097 C 0.2025(14) 0.647(2) 0.2835(9) 0.084(13) Uiso 1 1 d . . . . .
H09A H 0.185485 0.595668 0.271674 0.126 Uiso 1 1 calc R U . . .
H09B H 0.242142 0.637668 0.287049 0.126 Uiso 1 1 calc R U . . .
H09C H 0.196060 0.698925 0.267578 0.126 Uiso 1 1 calc R U . . .
C098 C 0.0414(17) 0.741(3) 0.3593(11) 0.129(18) Uiso 1 1 d . . . . .
H09D H 0.026081 0.756963 0.334607 0.193 Uiso 1 1 calc R U . . .
H09E H 0.040123 0.792231 0.375778 0.193 Uiso 1 1 calc R U . . .
H09F H 0.019887 0.693112 0.369555 0.193 Uiso 1 1 calc R U . . .
C101 C 0.2620(15) 0.618(3) 0.4882(9) 0.061(11) Uiso 1 1 d . . . . .
C102 C 0.2518(17) 0.712(3) 0.4879(9) 0.068(12) Uiso 1 1 d . . . . .
C103 C 0.2009(16) 0.735(3) 0.4996(9) 0.072(12) Uiso 1 1 d . . . . .
H103 H 0.192987 0.796226 0.500591 0.086 Uiso 1 1 calc R U . . .
C104 C 0.160(2) 0.680(3) 0.5099(11) 0.103(16) Uiso 1 1 d . . . . .
C105 C 0.1724(17) 0.593(3) 0.5149(10) 0.091(14) Uiso 1 1 d . . . . .
H105 H 0.146703 0.555771 0.526170 0.110 Uiso 1 1 calc R U . . .
C106 C 0.2210(17) 0.561(3) 0.5036(9) 0.084(14) Uiso 1 1 d . . . . .
H106 H 0.228255 0.499414 0.505844 0.100 Uiso 1 1 calc R U . . .
C107 C 0.2964(15) 0.772(2) 0.4728(9) 0.090(14) Uiso 1 1 d . . . . .
H10A H 0.308509 0.749186 0.449083 0.134 Uiso 1 1 calc R U . . .
H10B H 0.327738 0.774714 0.490711 0.134 Uiso 1 1 calc R U . . .
H10C H 0.281469 0.831656 0.469087 0.134 Uiso 1 1 calc R U . . .
C108 C 0.1070(18) 0.722(3) 0.5206(11) 0.14(2) Uiso 1 1 d . . . . .
H10D H 0.114480 0.766352 0.539833 0.212 Uiso 1 1 calc R U . . .
H10E H 0.082603 0.676749 0.530279 0.212 Uiso 1 1 calc R U . . .
H10F H 0.089393 0.749613 0.498701 0.212 Uiso 1 1 calc R U . . .
C111 C 0.3528(17) 0.278(2) 0.5473(10) 0.073(12) Uiso 1 1 d . . . . .
C112 C 0.3163(17) 0.286(3) 0.5752(12) 0.081(13) Uiso 1 1 d . . . . .
C113 C 0.3335(16) 0.282(2) 0.6115(10) 0.080(13) Uiso 1 1 d . . . . .
H113 H 0.307399 0.288380 0.630300 0.096 Uiso 1 1 calc R U . . .
C114 C 0.3884(16) 0.269(2) 0.6216(10) 0.066(12) Uiso 1 1 d . . . . .
C115 C 0.4284(15) 0.260(2) 0.5965(10) 0.069(12) Uiso 1 1 d . . . . .
H115 H 0.465467 0.248280 0.604076 0.083 Uiso 1 1 calc R U . . .
C116 C 0.4121(17) 0.269(2) 0.5584(11) 0.094(14) Uiso 1 1 d . . . . .
H116 H 0.439106 0.270025 0.539990 0.113 Uiso 1 1 calc R U . . .
C117 C 0.2542(19) 0.289(3) 0.5630(12) 0.17(2) Uiso 1 1 d . . . . .
H11A H 0.250105 0.315148 0.538231 0.250 Uiso 1 1 calc R U . . .
H11B H 0.234160 0.323711 0.580855 0.250 Uiso 1 1 calc R U . . .
H11C H 0.239420 0.228719 0.562250 0.250 Uiso 1 1 calc R U . . .
C118 C 0.4022(14) 0.267(2) 0.6631(9) 0.086(13) Uiso 1 1 d . . . . .
H11D H 0.399399 0.207055 0.672427 0.129 Uiso 1 1 calc R U . . .
H11E H 0.376419 0.305071 0.676047 0.129 Uiso 1 1 calc R U . . .
H11F H 0.439781 0.288969 0.667754 0.129 Uiso 1 1 calc R U . . .
C121 C 0.1411(14) 0.399(2) 0.4547(9) 0.050(10) Uiso 1 1 d . . . . .
C122 C 0.0873(18) 0.429(3) 0.4583(11) 0.079(13) Uiso 1 1 d . . . . .
C123 C 0.0551(17) 0.398(2) 0.4855(10) 0.083(13) Uiso 1 1 d . . . . .
H123 H 0.018722 0.419025 0.488554 0.099 Uiso 1 1 calc R U . . .
C124 C 0.0803(18) 0.331(3) 0.5096(10) 0.076(13) Uiso 1 1 d . . . . .
C125 C 0.1296(16) 0.300(3) 0.5056(10) 0.077(13) Uiso 1 1 d . . . . .
H125 H 0.142821 0.254488 0.521478 0.092 Uiso 1 1 calc R U . . .
C126 C 0.1638(17) 0.333(3) 0.4778(10) 0.086(14) Uiso 1 1 d . . . . .
H126 H 0.200106 0.312344 0.475074 0.103 Uiso 1 1 calc R U . . .
C127 C 0.0625(16) 0.501(2) 0.4375(10) 0.093(14) Uiso 1 1 d . . . . .
H12A H 0.027108 0.521978 0.443484 0.111 Uiso 1 1 calc R U . . .
H12B H 0.081639 0.527704 0.417884 0.111 Uiso 1 1 calc R U . . .
C128 C 0.0430(17) 0.293(3) 0.5376(11) 0.122(17) Uiso 1 1 d . . . . .
H12C H 0.019409 0.248383 0.525658 0.183 Uiso 1 1 calc R U . . .
H12D H 0.020115 0.339789 0.547654 0.183 Uiso 1 1 calc R U . . .
H12E H 0.065113 0.266184 0.557885 0.183 Uiso 1 1 calc R U . . .
C131 C 0.5360(15) 0.190(2) 0.4461(9) 0.057(11) Uiso 1 1 d . . . . .
C132 C 0.5922(18) 0.196(3) 0.4452(10) 0.088(14) Uiso 1 1 d . . . . .
C133 C 0.6268(16) 0.123(3) 0.4558(9) 0.075(13) Uiso 1 1 d . . . . .
H133 H 0.665680 0.128148 0.456902 0.090 Uiso 1 1 calc R U . . .
C134 C 0.6020(17) 0.046(3) 0.4643(9) 0.071(12) Uiso 1 1 d . . . . .
C135 C 0.5458(18) 0.042(3) 0.4647(10) 0.088(14) Uiso 1 1 d . . . . .
H135 H 0.529660 -0.012590 0.471328 0.106 Uiso 1 1 calc R U . . .
C136 C 0.5125(17) 0.108(3) 0.4566(10) 0.086(14) Uiso 1 1 d . . . . .
H136 H 0.473818 0.101327 0.457622 0.104 Uiso 1 1 calc R U . . .
C137 C 0.6262(16) 0.281(2) 0.4351(10) 0.103(15) Uiso 1 1 d . . . . .
H13A H 0.652822 0.265962 0.416332 0.155 Uiso 1 1 calc R U . . .
H13B H 0.645631 0.302974 0.457516 0.155 Uiso 1 1 calc R U . . .
H13C H 0.601003 0.326117 0.425231 0.155 Uiso 1 1 calc R U . . .
C138 C 0.6378(14) -0.039(2) 0.4792(9) 0.087(14) Uiso 1 1 d . . . . .
H13D H 0.647662 -0.075442 0.457999 0.130 Uiso 1 1 calc R U . . .
H13E H 0.615857 -0.073664 0.496161 0.130 Uiso 1 1 calc R U . . .
H13F H 0.671358 -0.018528 0.492385 0.130 Uiso 1 1 calc R U . . .
C141 C 0.0632(15) 0.363(2) 0.2966(10) 0.067(12) Uiso 1 1 d . . . . .
C142 C 0.0366(14) 0.347(2) 0.2636(9) 0.048(10) Uiso 1 1 d . . . . .
C143 C -0.0042(14) 0.281(2) 0.2622(10) 0.067(12) Uiso 1 1 d . . . . .
H143 H -0.026004 0.273640 0.239942 0.080 Uiso 1 1 calc R U . . .
C144 C -0.0136(18) 0.226(3) 0.2935(12) 0.102(15) Uiso 1 1 d . . . . .
C145 C 0.0133(13) 0.249(2) 0.3270(9) 0.058(11) Uiso 1 1 d . . . . .
H145 H 0.005805 0.216823 0.348971 0.070 Uiso 1 1 calc R U . . .
C146 C 0.0518(14) 0.318(2) 0.3285(9) 0.063(11) Uiso 1 1 d . . . . .
H146 H 0.069679 0.333936 0.351479 0.076 Uiso 1 1 calc R U . . .
C147 C 0.0429(13) 0.401(2) 0.2284(8) 0.067(12) Uiso 1 1 d . . . . .
H14A H 0.081645 0.401217 0.221868 0.100 Uiso 1 1 calc R U . . .
H14B H 0.030407 0.460783 0.232589 0.100 Uiso 1 1 calc R U . . .
H14C H 0.020754 0.374092 0.208041 0.100 Uiso 1 1 calc R U . . .
C148 C -0.0528(16) 0.149(3) 0.2914(10) 0.108(16) Uiso 1 1 d . . . . .
H14D H -0.064761 0.138788 0.265421 0.162 Uiso 1 1 calc R U . . .
H14E H -0.084845 0.161452 0.306198 0.162 Uiso 1 1 calc R U . . .
H14F H -0.034084 0.096230 0.301172 0.162 Uiso 1 1 calc R U . . .
 
loop_
 _atom_site_aniso_label
 _atom_site_aniso_U_11
 _atom_site_aniso_U_22
 _atom_site_aniso_U_33
 _atom_site_aniso_U_23
 _atom_site_aniso_U_13
 _atom_site_aniso_U_12
Au1 0.0825(14) 0.0615(13) 0.0477(11) 0.0039(9) -0.0022(10) 0.0024(11)
Au2 0.0781(14) 0.0630(13) 0.0471(10) 0.0013(10) -0.0039(9) 0.0001(11)
Au3 0.0777(14) 0.0676(14) 0.0443(10) -0.0012(9) -0.0001(9) 0.0018(11)
Au4 0.0748(14) 0.0664(13) 0.0469(10) -0.0053(10) 0.0004(9) 0.0022(11)
Au5 0.0816(14) 0.0634(13) 0.0474(11) 0.0015(10) -0.0011(10) -0.0036(11)
Au6 0.0778(14) 0.0576(13) 0.0456(10) -0.0015(9) -0.0010(9) 0.0014(11)
Au7 0.0878(15) 0.0643(13) 0.0445(10) -0.0043(10) 0.0016(10) -0.0084(12)
Au8 0.0802(14) 0.0641(13) 0.0418(10) -0.0002(9) 0.0005(9) -0.0084(11)
Au9 0.0764(14) 0.0671(13) 0.0472(11) 0.0002(10) -0.0008(9) -0.0008(11)
Au10 0.0810(14) 0.0609(13) 0.0490(11) -0.0048(10) -0.0007(9) -0.0035(11)
Au11 0.0834(14) 0.0662(14) 0.0520(11) -0.0038(10) 0.0023(10) -0.0065(12)
Au12 0.0955(16) 0.0776(15) 0.0462(11) -0.0010(10) -0.0023(10) -0.0119(13)
Au13 0.0858(15) 0.0683(14) 0.0523(11) -0.0002(10) -0.0003(10) -0.0005(12)
Au14 0.0836(14) 0.0688(14) 0.0486(11) 0.0021(10) -0.0007(10) 0.0015(12)
Au15 0.0923(15) 0.0688(14) 0.0465(11) 0.0018(10) -0.0075(10) 0.0140(12)
Au16 0.0952(15) 0.0755(14) 0.0462(11) -0.0034(10) -0.0063(10) 0.0134(12)
Au17 0.0829(14) 0.0727(14) 0.0477(11) 0.0015(10) -0.0002(10) 0.0073(12)
Au18 0.0848(15) 0.0656(14) 0.0610(12) 0.0011(10) -0.0004(10) 0.0015(12)
S01 0.078(8) 0.074(9) 0.076(8) 0.029(6) 0.007(6) 0.008(7)
S02 0.081(8) 0.069(8) 0.056(7) 0.005(6) -0.003(6) 0.008(7)
S03 0.087(8) 0.068(8) 0.040(6) 0.003(6) 0.005(6) -0.019(7)
S04 0.099(9) 0.077(8) 0.047(6) -0.002(6) 0.002(6) -0.002(7)
S05 0.083(8) 0.070(8) 0.052(6) -0.001(6) 0.009(6) -0.006(7)
S06 0.080(9) 0.077(9) 0.066(7) 0.013(6) 0.006(6) -0.006(7)
S07 0.077(8) 0.063(8) 0.071(7) 0.005(6) 0.007(6) 0.013(7)
S08 0.057(7) 0.060(8) 0.061(7) 0.001(6) 0.021(5) 0.007(6)
S09 0.085(8) 0.055(7) 0.050(6) -0.005(6) 0.004(6) 0.003(7)
S10 0.093(9) 0.068(8) 0.053(7) -0.006(6) -0.011(6) 0.006(7)
S11 0.086(9) 0.087(9) 0.047(6) -0.011(6) -0.007(6) 0.015(7)
S12 0.086(9) 0.076(8) 0.063(7) -0.006(6) -0.009(6) 0.013(7)
S13 0.090(9) 0.069(8) 0.060(7) -0.019(6) 0.006(6) 0.004(7)
S14 0.086(8) 0.056(7) 0.050(6) -0.005(6) 0.003(6) 0.002(7)
 
_geom_special_details
;
 All esds (except the esd in the dihedral angle between two l.s. planes)
 are estimated using the full covariance matrix.  The cell esds are taken
 into account individually in the estimation of esds in distances, angles
 and torsion angles; correlations between esds in cell parameters are only
 used when they are defined by crystal symmetry.  An approximate (isotropic)
 treatment of cell esds is used for estimating esds involving l.s. planes.
;
 
loop_
 _geom_bond_atom_site_label_1
 _geom_bond_atom_site_label_2
 _geom_bond_distance
 _geom_bond_site_symmetry_2
 _geom_bond_publ_flag
C1 Cl2 1.72(5) . ?
C1 Cl1 1.80(5) . ?
C1 H1A 0.9800 . ?
C1 H1B 0.9800 . ?
C2 Cl3 1.59(5) . ?
C2 Cl4 1.61(5) . ?
C2 H2A 0.9800 . ?
C2 H2B 0.9800 . ?
Au1 S01 2.410(10) . ?
Au1 Au2 2.684(2) . ?
Au1 Au3 2.727(2) . ?
Au1 Au5 2.858(2) . ?
Au1 Au16 2.971(2) . ?
Au1 Au4 3.033(2) . ?
Au1 Au17 3.112(2) . ?
Au1 Au18 3.203(2) . ?
Au2 S02 2.367(10) . ?
Au2 Au3 2.673(2) . ?
Au2 Au4 2.884(2) . ?
Au2 Au6 3.072(2) . ?
Au2 Au14 3.077(2) . ?
Au2 Au17 3.099(2) . ?
Au2 Au7 3.284(2) . ?
Au2 Au16 3.300(2) . ?
Au3 S12 2.384(10) . ?
Au3 Au5 2.809(2) . ?
Au3 Au15 2.903(2) . ?
Au3 Au6 2.904(2) . ?
Au3 Au14 3.083(2) . ?
Au4 S08 2.378(9) . ?
Au4 Au6 2.694(2) . ?
Au4 Au8 2.820(2) . ?
Au4 Au10 2.853(2) . ?
Au4 Au5 2.888(2) . ?
Au4 Au7 3.083(2) . ?
Au4 Au17 3.298(2) . ?
Au5 S06 2.438(10) . ?
Au5 Au6 2.752(2) . ?
Au5 Au9 2.796(2) . ?
Au5 Au10 2.888(2) . ?
Au5 Au13 3.328(2) . ?
Au6 S09 2.425(9) . ?
Au6 Au8 2.810(2) . ?
Au6 Au9 2.953(2) . ?
Au6 Au7 3.178(2) . ?
Au6 Au13 3.200(2) . ?
Au6 Au14 3.312(2) . ?
Au7 S03 2.299(9) . ?
Au7 S02 2.325(9) . ?
Au7 Au8 3.376(2) . ?
Au8 S03 2.402(10) . ?
Au8 S04 2.476(9) . ?
Au8 Au10 2.723(2) . ?
Au8 Au9 2.735(2) . ?
Au8 Au12 3.377(2) . ?
Au9 S14 2.358(10) . ?
Au9 Au10 2.686(2) . ?
Au9 Au12 2.921(2) . ?
Au9 Au11 3.006(2) . ?
Au9 Au13 3.162(2) . ?
Au10 S07 2.334(10) . ?
Au10 Au12 2.903(2) . ?
Au10 Au11 2.936(2) . ?
Au10 Au18 3.343(2) . ?
Au11 S05 2.305(9) . ?
Au11 S06 2.309(9) . ?
Au12 S05 2.306(10) . ?
Au12 S04 2.308(11) . ?
Au13 S12 2.298(9) . ?
Au13 S14 2.330(9) . ?
Au14 S09 2.306(9) . ?
Au14 S10 2.315(8) . ?
Au15 S10 2.278(10) . ?
Au15 S11 2.312(11) . ?
Au15 Au16 3.090(2) . ?
Au16 S13 2.279(10) . ?
Au16 S11 2.329(10) . ?
Au16 Au17 3.332(2) . ?
Au17 S08 2.284(9) . ?
Au17 S13 2.296(9) . ?
Au18 S07 2.286(9) . ?
Au18 S01 2.307(9) . ?
S01 C011 1.73(4) . ?
S02 C021 1.82(3) . ?
S03 C031 1.80(4) . ?
S04 C041 1.78(4) . ?
S05 C051 1.86(4) . ?
S06 C061 1.79(4) . ?
S07 C071 1.79(4) . ?
S08 C081 1.83(3) . ?
S09 C091 1.78(3) . ?
S10 C101 1.81(4) . ?
S11 C111 1.80(4) . ?
S12 C121 1.81(3) . ?
S13 C131 1.81(4) . ?
S14 C141 1.82(4) . ?
C011 C016 1.39(4) . ?
C011 C012 1.40(5) . ?
C012 C013 1.38(5) . ?
C012 C017 1.54(4) . ?
C013 C014 1.32(5) . ?
C013 H013 0.9400 . ?
C014 C015 1.41(5) . ?
C014 C018 1.61(5) . ?
C015 C016 1.35(4) . ?
C015 H015 0.9400 . ?
C016 H016 0.9400 . ?
C017 H01A 0.9700 . ?
C017 H01B 0.9700 . ?
C017 H01C 0.9700 . ?
C018 H01D 0.9700 . ?
C018 H01E 0.9700 . ?
C018 H01F 0.9700 . ?
C021 C026 1.37(4) . ?
C021 C022 1.40(4) . ?
C022 C023 1.40(4) . ?
C022 C027 1.49(4) . ?
C023 C024 1.38(4) . ?
C023 H023 0.9400 . ?
C024 C025 1.32(4) . ?
C024 C028 1.59(4) . ?
C025 C026 1.44(4) . ?
C025 H025 0.9400 . ?
C026 H026 0.9400 . ?
C027 H02A 0.9700 . ?
C027 H02B 0.9700 . ?
C027 H02C 0.9700 . ?
C028 H02D 0.9700 . ?
C028 H02E 0.9700 . ?
C028 H02F 0.9700 . ?
C031 C036 1.42(4) . ?
C031 C032 1.43(4) . ?
C032 C033 1.35(4) . ?
C032 C037 1.42(4) . ?
C033 C034 1.23(4) . ?
C033 H033 0.9400 . ?
C034 C038 1.52(4) . ?
C034 C035 1.56(4) . ?
C035 C036 1.32(4) . ?
C035 H035 0.9400 . ?
C036 H036 0.9400 . ?
C037 H03A 0.9700 . ?
C037 H03B 0.9700 . ?
C037 H03H 0.9700 . ?
C038 H03C 0.9700 . ?
C038 H03D 0.9700 . ?
C038 H03E 0.9700 . ?
C041 C046 1.32(5) . ?
C041 C042 1.37(5) . ?
C042 C047 1.40(5) . ?
C042 C043 1.54(5) . ?
C043 C044 1.40(5) . ?
C043 H043 0.9400 . ?
C044 C045 1.40(5) . ?
C044 C048 1.49(5) . ?
C045 C046 1.44(5) . ?
C045 H045 0.9400 . ?
C046 H046 0.9400 . ?
C047 H04C 0.9700 . ?
C047 H04D 0.9700 . ?
C047 H04H 0.9700 . ?
C048 H04E 0.9700 . ?
C048 H04F 0.9700 . ?
C048 H04G 0.9700 . ?
C051 C056 1.37(5) . ?
C051 C052 1.43(5) . ?
C052 C053 1.27(5) . ?
C052 C057 1.52(5) . ?
C053 C054 1.40(5) . ?
C053 H053 0.9400 . ?
C054 C055 1.29(5) . ?
C054 C058 1.58(5) . ?
C055 C056 1.39(5) . ?
C055 H055 0.9400 . ?
C056 H056 0.9400 . ?
C057 H05A 0.9700 . ?
C057 H05B 0.9700 . ?
C057 H05C 0.9700 . ?
C058 H05D 0.9700 . ?
C058 H05E 0.9700 . ?
C058 H05F 0.9700 . ?
C061 C066 1.36(4) . ?
C061 C062 1.38(4) . ?
C062 C063 1.41(4) . ?
C062 C067 1.52(4) . ?
C063 C064 1.36(4) . ?
C063 H063 0.9400 . ?
C064 C065 1.35(5) . ?
C064 C068 1.49(5) . ?
C065 C066 1.44(5) . ?
C065 H065 0.9400 . ?
C066 H066 0.9400 . ?
C067 H06A 0.9700 . ?
C067 H06B 0.9700 . ?
C067 H06C 0.9700 . ?
C068 H06D 0.9700 . ?
C068 H06E 0.9700 . ?
C068 H06F 0.9700 . ?
C071 C076 1.34(4) . ?
C071 C072 1.38(5) . ?
C072 C073 1.31(5) . ?
C072 C077 1.53(5) . ?
C073 C074 1.43(5) . ?
C073 H073 0.9400 . ?
C074 C075 1.45(4) . ?
C074 C078 1.54(5) . ?
C075 C076 1.38(4) . ?
C075 H075 0.9400 . ?
C076 H076 0.9400 . ?
C077 H07A 0.9700 . ?
C077 H07B 0.9700 . ?
C077 H07C 0.9700 . ?
C078 H07D 0.9700 . ?
C078 H07E 0.9700 . ?
C078 H07F 0.9700 . ?
C081 C086 1.37(4) . ?
C081 C082 1.38(4) . ?
C082 C083 1.33(4) . ?
C082 C087 1.48(4) . ?
C083 C084 1.29(4) . ?
C083 H083 0.9400 . ?
C084 C085 1.49(4) . ?
C084 C088 1.50(4) . ?
C085 C086 1.43(4) . ?
C085 H085 0.9400 . ?
C086 H086 0.9400 . ?
C087 H08C 0.9700 . ?
C087 H08D 0.9700 . ?
C087 H08E 0.9700 . ?
C088 H08F 0.9700 . ?
C088 H08G 0.9700 . ?
C088 H08H 0.9700 . ?
C091 C092 1.37(4) . ?
C091 C096 1.44(4) . ?
C092 C093 1.41(4) . ?
C092 C097 1.48(4) . ?
C093 C094 1.34(4) . ?
C093 H093 0.9400 . ?
C094 C095 1.41(4) . ?
C094 C098 1.49(5) . ?
C095 C096 1.33(4) . ?
C095 H095 0.9400 . ?
C096 H096 0.9400 . ?
C097 H09A 0.9700 . ?
C097 H09B 0.9700 . ?
C097 H09C 0.9700 . ?
C098 H09D 0.9700 . ?
C098 H09E 0.9700 . ?
C098 H09F 0.9700 . ?
C101 C102 1.44(4) . ?
C101 C106 1.44(4) . ?
C102 C103 1.35(4) . ?
C102 C107 1.52(4) . ?
C103 C104 1.34(5) . ?
C103 H103 0.9400 . ?
C104 C105 1.35(5) . ?
C104 C108 1.49(5) . ?
C105 C106 1.35(4) . ?
C105 H105 0.9400 . ?
C106 H106 0.9400 . ?
C107 H10A 0.9700 . ?
C107 H10B 0.9700 . ?
C107 H10C 0.9700 . ?
C108 H10D 0.9700 . ?
C108 H10E 0.9700 . ?
C108 H10F 0.9700 . ?
C111 C112 1.35(4) . ?
C111 C116 1.47(4) . ?
C112 C113 1.34(4) . ?
C112 C117 1.54(5) . ?
C113 C114 1.37(4) . ?
C113 H113 0.9400 . ?
C114 C115 1.35(4) . ?
C114 C118 1.50(4) . ?
C115 C116 1.40(4) . ?
C115 H115 0.9400 . ?
C116 H116 0.9400 . ?
C117 H11A 0.9700 . ?
C117 H11B 0.9700 . ?
C117 H11C 0.9700 . ?
C118 H11D 0.9700 . ?
C118 H11E 0.9700 . ?
C118 H11F 0.9700 . ?
C121 C122 1.39(4) . ?
C121 C126 1.39(4) . ?
C122 C123 1.34(4) . ?
C122 C127 1.43(4) . ?
C123 C124 1.45(4) . ?
C123 H123 0.9400 . ?
C124 C125 1.29(4) . ?
C124 C128 1.48(4) . ?
C125 C126 1.40(4) . ?
C125 H125 0.9400 . ?
C126 H126 0.9400 . ?
C127 H12A 0.9400 . ?
C127 H12B 0.9400 . ?
C128 H12C 0.9700 . ?
C128 H12D 0.9700 . ?
C128 H12E 0.9700 . ?
C131 C132 1.36(4) . ?
C131 C136 1.42(4) . ?
C132 C133 1.42(4) . ?
C132 C137 1.57(5) . ?
C133 C134 1.34(4) . ?
C133 H133 0.9400 . ?
C134 C135 1.36(4) . ?
C134 C138 1.62(4) . ?
C135 C136 1.31(4) . ?
C135 H135 0.9400 . ?
C136 H136 0.9400 . ?
C137 H13A 0.9700 . ?
C137 H13B 0.9700 . ?
C137 H13C 0.9700 . ?
C138 H13D 0.9700 . ?
C138 H13E 0.9700 . ?
C138 H13F 0.9700 . ?
C141 C142 1.34(4) . ?
C141 C146 1.36(4) . ?
C142 C143 1.39(4) . ?
C142 C147 1.50(4) . ?
C143 C144 1.42(4) . ?
C143 H143 0.9400 . ?
C144 C145 1.38(4) . ?
C144 C148 1.50(5) . ?
C145 C146 1.40(4) . ?
C145 H145 0.9400 . ?
C146 H146 0.9400 . ?
C147 H14A 0.9700 . ?
C147 H14B 0.9700 . ?
C147 H14C 0.9700 . ?
C148 H14D 0.9700 . ?
C148 H14E 0.9700 . ?
C148 H14F 0.9700 . ?
 
loop_
 _geom_angle_atom_site_label_1
 _geom_angle_atom_site_label_2
 _geom_angle_atom_site_label_3
 _geom_angle
 _geom_angle_site_symmetry_1
 _geom_angle_site_symmetry_3
 _geom_angle_publ_flag
Cl2 C1 Cl1 102(3) . . ?
Cl2 C1 H1A 111.3 . . ?
Cl1 C1 H1A 111.3 . . ?
Cl2 C1 H1B 111.3 . . ?
Cl1 C1 H1B 111.3 . . ?
H1A C1 H1B 109.2 . . ?
Cl3 C2 Cl4 121(4) . . ?
Cl3 C2 H2A 107.1 . . ?
Cl4 C2 H2A 107.1 . . ?
Cl3 C2 H2B 107.1 . . ?
Cl4 C2 H2B 107.1 . . ?
H2A C2 H2B 106.8 . . ?
S01 Au1 Au2 157.5(3) . . ?
S01 Au1 Au3 143.1(3) . . ?
Au2 Au1 Au3 59.20(6) . . ?
S01 Au1 Au5 103.2(2) . . ?
Au2 Au1 Au5 91.62(7) . . ?
Au3 Au1 Au5 60.35(6) . . ?
S01 Au1 Au16 99.0(2) . . ?
Au2 Au1 Au16 71.18(6) . . ?
Au3 Au1 Au16 94.64(7) . . ?
Au5 Au1 Au16 154.83(8) . . ?
S01 Au1 Au4 113.6(2) . . ?
Au2 Au1 Au4 60.23(5) . . ?
Au3 Au1 Au4 86.91(6) . . ?
Au5 Au1 Au4 58.62(5) . . ?
Au16 Au1 Au4 121.82(7) . . ?
S01 Au1 Au17 93.4(3) . . ?
Au2 Au1 Au17 64.15(6) . . ?
Au3 Au1 Au17 123.35(8) . . ?
Au5 Au1 Au17 123.22(7) . . ?
Au16 Au1 Au17 66.37(6) . . ?
Au4 Au1 Au17 64.91(5) . . ?
S01 Au1 Au18 45.9(2) . . ?
Au2 Au1 Au18 128.76(7) . . ?
Au3 Au1 Au18 129.95(7) . . ?
Au5 Au1 Au18 69.74(5) . . ?
Au16 Au1 Au18 135.38(7) . . ?
Au4 Au1 Au18 69.61(5) . . ?
Au17 Au1 Au18 86.44(6) . . ?
S02 Au2 Au3 150.6(3) . . ?
S02 Au2 Au1 146.9(3) . . ?
Au3 Au2 Au1 61.19(6) . . ?
S02 Au2 Au4 96.3(2) . . ?
Au3 Au2 Au4 91.03(7) . . ?
Au1 Au2 Au4 65.89(6) . . ?
S02 Au2 Au6 102.1(2) . . ?
Au3 Au2 Au6 60.26(6) . . ?
Au1 Au2 Au6 89.57(6) . . ?
Au4 Au2 Au6 53.67(5) . . ?
S02 Au2 Au14 87.2(2) . . ?
Au3 Au2 Au14 64.41(6) . . ?
Au1 Au2 Au14 125.55(8) . . ?
Au4 Au2 Au14 118.13(7) . . ?
Au6 Au2 Au14 65.19(5) . . ?
S02 Au2 Au17 83.0(2) . . ?
Au3 Au2 Au17 125.84(8) . . ?
Au1 Au2 Au17 64.65(6) . . ?
Au4 Au2 Au17 66.79(6) . . ?
Au6 Au2 Au17 120.46(6) . . ?
Au14 Au2 Au17 169.49(8) . . ?
S02 Au2 Au7 45.1(2) . . ?
Au3 Au2 Au7 119.55(7) . . ?
Au1 Au2 Au7 125.43(7) . . ?
Au4 Au2 Au7 59.56(5) . . ?
Au6 Au2 Au7 59.90(5) . . ?
Au14 Au2 Au7 83.79(6) . . ?
Au17 Au2 Au7 91.71(6) . . ?
S02 Au2 Au16 113.3(2) . . ?
Au3 Au2 Au16 88.51(6) . . ?
Au1 Au2 Au16 58.47(5) . . ?
Au4 Au2 Au16 115.94(7) . . ?
Au6 Au2 Au16 144.38(7) . . ?
Au14 Au2 Au16 118.79(6) . . ?
Au17 Au2 Au16 62.66(5) . . ?
Au7 Au2 Au16 150.67(7) . . ?
S12 Au3 Au2 143.6(3) . . ?
S12 Au3 Au1 155.8(3) . . ?
Au2 Au3 Au1 59.61(6) . . ?
S12 Au3 Au5 102.5(2) . . ?
Au2 Au3 Au5 92.93(7) . . ?
Au1 Au3 Au5 62.14(6) . . ?
S12 Au3 Au15 100.5(2) . . ?
Au2 Au3 Au15 75.43(6) . . ?
Au1 Au3 Au15 92.01(7) . . ?
Au5 Au3 Au15 153.87(8) . . ?
S12 Au3 Au6 94.2(2) . . ?
Au2 Au3 Au6 66.70(6) . . ?
Au1 Au3 Au6 92.35(7) . . ?
Au5 Au3 Au6 57.57(5) . . ?
Au15 Au3 Au6 132.72(8) . . ?
S12 Au3 Au14 80.1(3) . . ?
Au2 Au3 Au14 64.16(6) . . ?
Au1 Au3 Au14 123.71(8) . . ?
Au5 Au3 Au14 124.66(7) . . ?
Au15 Au3 Au14 71.56(6) . . ?
Au6 Au3 Au14 67.09(5) . . ?
S08 Au4 Au6 168.5(2) . . ?
S08 Au4 Au8 124.5(2) . . ?
Au6 Au4 Au8 61.22(6) . . ?
S08 Au4 Au10 101.2(2) . . ?
Au6 Au4 Au10 90.27(7) . . ?
Au8 Au4 Au10 57.35(5) . . ?
S08 Au4 Au2 103.2(2) . . ?
Au6 Au4 Au2 66.73(6) . . ?
Au8 Au4 Au2 121.57(7) . . ?
Au10 Au4 Au2 147.09(8) . . ?
S08 Au4 Au5 128.2(2) . . ?
Au6 Au4 Au5 58.96(6) . . ?
Au8 Au4 Au5 87.93(6) . . ?
Au10 Au4 Au5 60.39(6) . . ?
Au2 Au4 Au5 87.06(6) . . ?
S08 Au4 Au1 87.8(2) . . ?
Au6 Au4 Au1 90.21(6) . . ?
Au8 Au4 Au1 144.31(8) . . ?
Au10 Au4 Au1 105.79(7) . . ?
Au2 Au4 Au1 53.88(5) . . ?
Au5 Au4 Au1 57.66(5) . . ?
S08 Au4 Au7 105.1(2) . . ?
Au6 Au4 Au7 66.36(6) . . ?
Au8 Au4 Au7 69.59(6) . . ?
Au10 Au4 Au7 126.77(7) . . ?
Au2 Au4 Au7 66.67(5) . . ?
Au5 Au4 Au7 125.10(7) . . ?
Au1 Au4 Au7 120.53(6) . . ?
S08 Au4 Au17 43.8(2) . . ?
Au6 Au4 Au17 126.45(7) . . ?
Au8 Au4 Au17 155.62(8) . . ?
Au10 Au4 Au17 136.94(7) . . ?
Au2 Au4 Au17 59.72(5) . . ?
Au5 Au4 Au17 116.10(6) . . ?
Au1 Au4 Au17 58.71(5) . . ?
Au7 Au4 Au17 91.72(6) . . ?
S06 Au5 Au6 160.0(2) . . ?
S06 Au5 Au9 95.9(2) . . ?
Au6 Au5 Au9 64.30(6) . . ?
S06 Au5 Au3 131.0(2) . . ?
Au6 Au5 Au3 62.95(6) . . ?
Au9 Au5 Au3 118.10(8) . . ?
S06 Au5 Au1 106.8(2) . . ?
Au6 Au5 Au1 92.82(7) . . ?
Au9 Au5 Au1 151.66(8) . . ?
Au3 Au5 Au1 57.51(6) . . ?
S06 Au5 Au10 81.9(2) . . ?
Au6 Au5 Au10 88.41(7) . . ?
Au9 Au5 Au10 56.37(6) . . ?
Au3 Au5 Au10 145.79(8) . . ?
Au1 Au5 Au10 109.63(7) . . ?
S06 Au5 Au4 129.0(3) . . ?
Au6 Au5 Au4 57.00(6) . . ?
Au9 Au5 Au4 88.90(6) . . ?
Au3 Au5 Au4 88.27(7) . . ?
Au1 Au5 Au4 63.72(6) . . ?
Au10 Au5 Au4 59.21(6) . . ?
S06 Au5 Au13 106.8(3) . . ?
Au6 Au5 Au13 62.67(6) . . ?
Au9 Au5 Au13 61.45(5) . . ?
Au3 Au5 Au13 67.05(6) . . ?
Au1 Au5 Au13 124.49(7) . . ?
Au10 Au5 Au13 117.78(6) . . ?
Au4 Au5 Au13 119.57(7) . . ?
S09 Au6 Au4 138.0(3) . . ?
S09 Au6 Au5 153.1(2) . . ?
Au4 Au6 Au5 64.03(6) . . ?
S09 Au6 Au8 112.8(2) . . ?
Au4 Au6 Au8 61.60(6) . . ?
Au5 Au6 Au8 90.87(7) . . ?
S09 Au6 Au3 99.7(2) . . ?
Au4 Au6 Au3 90.19(6) . . ?
Au5 Au6 Au3 59.49(5) . . ?
Au8 Au6 Au3 146.90(8) . . ?
S09 Au6 Au9 123.6(2) . . ?
Au4 Au6 Au9 89.54(6) . . ?
Au5 Au6 Au9 58.57(5) . . ?
Au8 Au6 Au9 56.61(5) . . ?
Au3 Au6 Au9 110.33(7) . . ?
S09 Au6 Au2 94.6(2) . . ?
Au4 Au6 Au2 59.60(5) . . ?
Au5 Au6 Au2 85.91(6) . . ?
Au8 Au6 Au2 115.59(7) . . ?
Au3 Au6 Au2 53.05(5) . . ?
Au9 Au6 Au2 141.61(7) . . ?
S09 Au6 Au7 76.4(2) . . ?
Au4 Au6 Au7 62.71(6) . . ?
Au5 Au6 Au7 126.50(8) . . ?
Au8 Au6 Au7 68.30(6) . . ?
Au3 Au6 Au7 115.84(6) . . ?
Au9 Au6 Au7 124.91(7) . . ?
Au2 Au6 Au7 63.36(5) . . ?
S09 Au6 Au13 89.6(2) . . ?
Au4 Au6 Au13 131.40(8) . . ?
Au5 Au6 Au13 67.50(6) . . ?
Au8 Au6 Au13 116.75(7) . . ?
Au3 Au6 Au13 67.89(6) . . ?
Au9 Au6 Au13 61.69(5) . . ?
Au2 Au6 Au13 120.66(6) . . ?
Au7 Au6 Au13 165.88(7) . . ?
S09 Au6 Au14 44.1(2) . . ?
Au4 Au6 Au14 116.37(7) . . ?
Au5 Au6 Au14 118.53(6) . . ?
Au8 Au6 Au14 147.22(8) . . ?
Au3 Au6 Au14 59.04(5) . . ?
Au9 Au6 Au14 150.52(8) . . ?
Au2 Au6 Au14 57.48(5) . . ?
Au7 Au6 Au14 81.79(6) . . ?
Au13 Au6 Au14 89.52(6) . . ?
S03 Au7 S02 169.9(4) . . ?
S03 Au7 Au4 96.4(2) . . ?
S02 Au7 Au4 92.0(3) . . ?
S03 Au7 Au6 81.2(3) . . ?
S02 Au7 Au6 100.1(3) . . ?
Au4 Au7 Au6 50.93(5) . . ?
S03 Au7 Au2 137.5(3) . . ?
S02 Au7 Au2 46.1(3) . . ?
Au4 Au7 Au2 53.76(5) . . ?
Au6 Au7 Au2 56.74(5) . . ?
S03 Au7 Au8 45.3(2) . . ?
S02 Au7 Au8 141.9(3) . . ?
Au4 Au7 Au8 51.53(5) . . ?
Au6 Au7 Au8 50.66(5) . . ?
Au2 Au7 Au8 96.76(6) . . ?
S03 Au8 S04 103.1(3) . . ?
S03 Au8 Au10 160.4(3) . . ?
S04 Au8 Au10 84.0(2) . . ?
S03 Au8 Au9 136.1(3) . . ?
S04 Au8 Au9 97.7(3) . . ?
Au10 Au8 Au9 58.95(6) . . ?
S03 Au8 Au6 87.8(2) . . ?
S04 Au8 Au6 161.2(3) . . ?
Au10 Au8 Au6 90.61(7) . . ?
Au9 Au8 Au6 64.33(6) . . ?
S03 Au8 Au4 101.3(2) . . ?
S04 Au8 Au4 133.0(3) . . ?
Au10 Au8 Au4 61.94(6) . . ?
Au9 Au8 Au4 91.53(7) . . ?
Au6 Au8 Au4 57.17(5) . . ?
S03 Au8 Au7 42.9(2) . . ?
S04 Au8 Au7 136.6(3) . . ?
Au10 Au8 Au7 120.66(7) . . ?
Au9 Au8 Au7 125.36(6) . . ?
Au6 Au8 Au7 61.03(5) . . ?
Au4 Au8 Au7 58.88(5) . . ?
S03 Au8 Au12 140.1(2) . . ?
S04 Au8 Au12 43.1(2) . . ?
Au10 Au8 Au12 55.60(5) . . ?
Au9 Au8 Au12 55.91(5) . . ?
Au6 Au8 Au12 120.03(7) . . ?
Au4 Au8 Au12 117.52(7) . . ?
Au7 Au8 Au12 175.49(7) . . ?
S14 Au9 Au10 166.1(3) . . ?
S14 Au9 Au8 133.6(3) . . ?
Au10 Au9 Au8 60.29(6) . . ?
S14 Au9 Au5 112.0(2) . . ?
Au10 Au9 Au5 63.54(6) . . ?
Au8 Au9 Au5 91.52(7) . . ?
S14 Au9 Au12 117.3(2) . . ?
Au10 Au9 Au12 62.21(6) . . ?
Au8 Au9 Au12 73.24(6) . . ?
Au5 Au9 Au12 124.04(8) . . ?
S14 Au9 Au6 100.2(2) . . ?
Au10 Au9 Au6 88.34(7) . . ?
Au8 Au9 Au6 59.06(5) . . ?
Au5 Au9 Au6 57.13(5) . . ?
Au12 Au9 Au6 132.04(8) . . ?
S14 Au9 Au11 104.5(3) . . ?
Au10 Au9 Au11 61.80(6) . . ?
Au8 Au9 Au11 120.63(8) . . ?
Au5 Au9 Au11 73.91(6) . . ?
Au12 Au9 Au11 69.62(6) . . ?
Au6 Au9 Au11 130.52(7) . . ?
S14 Au9 Au13 47.2(2) . . ?
Au10 Au9 Au13 131.09(7) . . ?
Au8 Au9 Au13 120.38(7) . . ?
Au5 Au9 Au13 67.59(5) . . ?
Au12 Au9 Au13 163.61(8) . . ?
Au6 Au9 Au13 63.00(5) . . ?
Au11 Au9 Au13 106.53(7) . . ?
S07 Au10 Au9 161.4(3) . . ?
S07 Au10 Au8 137.4(3) . . ?
Au9 Au10 Au8 60.76(6) . . ?
S07 Au10 Au4 96.0(3) . . ?
Au9 Au10 Au4 91.85(7) . . ?
Au8 Au10 Au4 60.71(6) . . ?
S07 Au10 Au5 109.9(2) . . ?
Au9 Au10 Au5 60.09(6) . . ?
Au8 Au10 Au5 89.83(7) . . ?
Au4 Au10 Au5 60.40(5) . . ?
S07 Au10 Au12 120.2(2) . . ?
Au9 Au10 Au12 62.88(6) . . ?
Au8 Au10 Au12 73.71(6) . . ?
Au4 Au10 Au12 134.39(8) . . ?
Au5 Au10 Au12 121.35(8) . . ?
S07 Au10 Au11 98.4(3) . . ?
Au9 Au10 Au11 64.47(6) . . ?
Au8 Au10 Au11 123.67(8) . . ?
Au4 Au10 Au11 134.07(7) . . ?
Au5 Au10 Au11 73.69(6) . . ?
Au12 Au10 Au11 70.84(6) . . ?
S07 Au10 Au18 43.1(2) . . ?
Au9 Au10 Au18 126.52(7) . . ?
Au8 Au10 Au18 130.29(7) . . ?
Au4 Au10 Au18 69.68(5) . . ?
Au5 Au10 Au18 67.37(5) . . ?
Au12 Au10 Au18 155.91(7) . . ?
Au11 Au10 Au18 92.70(6) . . ?
S05 Au11 S06 176.3(4) . . ?
S05 Au11 Au10 96.1(3) . . ?
S06 Au11 Au10 83.0(3) . . ?
S05 Au11 Au9 83.3(3) . . ?
S06 Au11 Au9 93.3(3) . . ?
Au10 Au11 Au9 53.73(6) . . ?
S05 Au12 S04 177.6(4) . . ?
S05 Au12 Au10 97.0(2) . . ?
S04 Au12 Au10 83.0(2) . . ?
S05 Au12 Au9 85.3(2) . . ?
S04 Au12 Au9 96.7(2) . . ?
Au10 Au12 Au9 54.92(5) . . ?
S05 Au12 Au8 134.4(2) . . ?
S04 Au12 Au8 47.1(2) . . ?
Au10 Au12 Au8 50.69(5) . . ?
Au9 Au12 Au8 50.85(5) . . ?
S12 Au13 S14 172.4(4) . . ?
S12 Au13 Au9 137.9(3) . . ?
S14 Au13 Au9 48.0(2) . . ?
S12 Au13 Au6 88.4(3) . . ?
S14 Au13 Au6 94.1(3) . . ?
Au9 Au13 Au6 55.31(5) . . ?
S12 Au13 Au5 90.4(3) . . ?
S14 Au13 Au5 96.7(2) . . ?
Au9 Au13 Au5 50.96(5) . . ?
Au6 Au13 Au5 49.83(5) . . ?
S09 Au14 S10 168.8(4) . . ?
S09 Au14 Au2 97.0(2) . . ?
S10 Au14 Au2 94.3(3) . . ?
S09 Au14 Au3 97.5(2) . . ?
S10 Au14 Au3 89.8(3) . . ?
Au2 Au14 Au3 51.43(5) . . ?
S09 Au14 Au6 47.1(2) . . ?
S10 Au14 Au6 142.5(3) . . ?
Au2 Au14 Au6 57.34(5) . . ?
Au3 Au14 Au6 53.87(5) . . ?
S10 Au15 S11 173.3(3) . . ?
S10 Au15 Au3 95.2(2) . . ?
S11 Au15 Au3 91.5(2) . . ?
S10 Au15 Au16 131.8(3) . . ?
S11 Au15 Au16 48.5(3) . . ?
Au3 Au15 Au16 88.73(6) . . ?
S13 Au16 S11 174.0(3) . . ?
S13 Au16 Au1 102.3(2) . . ?
S11 Au16 Au1 83.7(2) . . ?
S13 Au16 Au15 131.2(3) . . ?
S11 Au16 Au15 48.0(3) . . ?
Au1 Au16 Au15 83.87(6) . . ?
S13 Au16 Au2 82.4(3) . . ?
S11 Au16 Au2 101.1(2) . . ?
Au1 Au16 Au2 50.35(5) . . ?
Au15 Au16 Au2 64.53(5) . . ?
S13 Au16 Au17 43.5(2) . . ?
S11 Au16 Au17 142.5(2) . . ?
Au1 Au16 Au17 58.84(5) . . ?
Au15 Au16 Au17 120.25(6) . . ?
Au2 Au16 Au17 55.72(5) . . ?
S08 Au17 S13 173.6(4) . . ?
S08 Au17 Au2 99.3(2) . . ?
S13 Au17 Au2 86.9(3) . . ?
S08 Au17 Au1 87.6(2) . . ?
S13 Au17 Au1 97.9(3) . . ?
Au2 Au17 Au1 51.20(5) . . ?
S08 Au17 Au4 46.1(2) . . ?
S13 Au17 Au4 140.2(3) . . ?
Au2 Au17 Au4 53.49(5) . . ?
Au1 Au17 Au4 56.39(5) . . ?
S08 Au17 Au16 142.2(2) . . ?
S13 Au17 Au16 43.1(3) . . ?
Au2 Au17 Au16 61.61(5) . . ?
Au1 Au17 Au16 54.79(5) . . ?
Au4 Au17 Au16 104.64(6) . . ?
S07 Au18 S01 175.8(4) . . ?
S07 Au18 Au1 131.9(3) . . ?
S01 Au18 Au1 48.6(3) . . ?
S07 Au18 Au10 44.2(2) . . ?
S01 Au18 Au10 138.1(3) . . ?
Au1 Au18 Au10 91.63(6) . . ?
C011 S01 Au18 105.8(14) . . ?
C011 S01 Au1 105.9(16) . . ?
Au18 S01 Au1 85.5(3) . . ?
C021 S02 Au7 105.7(11) . . ?
C021 S02 Au2 109.5(11) . . ?
Au7 S02 Au2 88.8(3) . . ?
C031 S03 Au7 108.2(12) . . ?
C031 S03 Au8 104.4(12) . . ?
Au7 S03 Au8 91.8(3) . . ?
C041 S04 Au12 105.4(14) . . ?
C041 S04 Au8 104.2(13) . . ?
Au12 S04 Au8 89.7(3) . . ?
C051 S05 Au11 116.1(12) . . ?
C051 S05 Au12 107.9(14) . . ?
Au11 S05 Au12 94.4(4) . . ?
C061 S06 Au11 110.4(12) . . ?
C061 S06 Au5 113.8(14) . . ?
Au11 S06 Au5 94.7(4) . . ?
C071 S07 Au18 109.8(15) . . ?
C071 S07 Au10 106.1(13) . . ?
Au18 S07 Au10 92.7(4) . . ?
C081 S08 Au17 105.1(11) . . ?
C081 S08 Au4 115.7(11) . . ?
Au17 S08 Au4 90.0(3) . . ?
C091 S09 Au14 105.7(11) . . ?
C091 S09 Au6 109.5(11) . . ?
Au14 S09 Au6 88.8(3) . . ?
C101 S10 Au15 109.1(14) . . ?
C101 S10 Au14 94.8(11) . . ?
Au15 S10 Au14 99.4(4) . . ?
C111 S11 Au15 102.6(13) . . ?
C111 S11 Au16 109.2(14) . . ?
Au15 S11 Au16 83.5(4) . . ?
C121 S12 Au13 112.5(11) . . ?
C121 S12 Au3 112.0(12) . . ?
Au13 S12 Au3 93.7(4) . . ?
C131 S13 Au16 107.6(13) . . ?
C131 S13 Au17 103.1(11) . . ?
Au16 S13 Au17 93.5(4) . . ?
C141 S14 Au13 105.7(12) . . ?
C141 S14 Au9 102.9(12) . . ?
Au13 S14 Au9 84.8(3) . . ?
C016 C011 C012 116(4) . . ?
C016 C011 S01 119(3) . . ?
C012 C011 S01 124(4) . . ?
C013 C012 C011 122(4) . . ?
C013 C012 C017 117(4) . . ?
C011 C012 C017 120(4) . . ?
C014 C013 C012 120(5) . . ?
C014 C013 H013 120.2 . . ?
C012 C013 H013 120.2 . . ?
C013 C014 C015 120(5) . . ?
C013 C014 C018 119(4) . . ?
C015 C014 C018 120(4) . . ?
C016 C015 C014 120(4) . . ?
C016 C015 H015 120.2 . . ?
C014 C015 H015 120.2 . . ?
C015 C016 C011 121(4) . . ?
C015 C016 H016 119.3 . . ?
C011 C016 H016 119.3 . . ?
C012 C017 H01A 109.5 . . ?
C012 C017 H01B 109.5 . . ?
H01A C017 H01B 109.5 . . ?
C012 C017 H01C 109.5 . . ?
H01A C017 H01C 109.5 . . ?
H01B C017 H01C 109.5 . . ?
C014 C018 H01D 109.5 . . ?
C014 C018 H01E 109.5 . . ?
H01D C018 H01E 109.5 . . ?
C014 C018 H01F 109.5 . . ?
H01D C018 H01F 109.5 . . ?
H01E C018 H01F 109.5 . . ?
C026 C021 C022 125(4) . . ?
C026 C021 S02 118(3) . . ?
C022 C021 S02 117(3) . . ?
C023 C022 C021 110(4) . . ?
C023 C022 C027 127(3) . . ?
C021 C022 C027 122(4) . . ?
C024 C023 C022 127(4) . . ?
C024 C023 H023 116.6 . . ?
C022 C023 H023 116.6 . . ?
C025 C024 C023 121(4) . . ?
C025 C024 C028 122(4) . . ?
C023 C024 C028 118(4) . . ?
C024 C025 C026 117(4) . . ?
C024 C025 H025 121.6 . . ?
C026 C025 H025 121.6 . . ?
C021 C026 C025 119(3) . . ?
C021 C026 H026 120.4 . . ?
C025 C026 H026 120.4 . . ?
C022 C027 H02A 109.5 . . ?
C022 C027 H02B 109.5 . . ?
H02A C027 H02B 109.5 . . ?
C022 C027 H02C 109.5 . . ?
H02A C027 H02C 109.5 . . ?
H02B C027 H02C 109.5 . . ?
C024 C028 H02D 109.5 . . ?
C024 C028 H02E 109.5 . . ?
H02D C028 H02E 109.5 . . ?
C024 C028 H02F 109.5 . . ?
H02D C028 H02F 109.5 . . ?
H02E C028 H02F 109.5 . . ?
C036 C031 C032 124(4) . . ?
C036 C031 S03 122(3) . . ?
C032 C031 S03 113(3) . . ?
C033 C032 C037 124(4) . . ?
C033 C032 C031 108(4) . . ?
C037 C032 C031 128(4) . . ?
C034 C033 C032 135(4) . . ?
C034 C033 H033 112.7 . . ?
C032 C033 H033 112.7 . . ?
C033 C034 C038 137(4) . . ?
C033 C034 C035 115(4) . . ?
C038 C034 C035 106(3) . . ?
C036 C035 C034 115(4) . . ?
C036 C035 H035 122.3 . . ?
C034 C035 H035 122.3 . . ?
C035 C036 C031 120(4) . . ?
C035 C036 H036 119.8 . . ?
C031 C036 H036 119.8 . . ?
C032 C037 H03A 109.5 . . ?
C032 C037 H03B 109.5 . . ?
H03A C037 H03B 109.5 . . ?
C032 C037 H03H 109.5 . . ?
H03A C037 H03H 109.5 . . ?
H03B C037 H03H 109.5 . . ?
C034 C038 H03C 109.5 . . ?
C034 C038 H03D 109.5 . . ?
H03C C038 H03D 109.5 . . ?
C034 C038 H03E 109.5 . . ?
H03C C038 H03E 109.5 . . ?
H03D C038 H03E 109.5 . . ?
C046 C041 C042 118(4) . . ?
C046 C041 S04 128(4) . . ?
C042 C041 S04 113(4) . . ?
C041 C042 C047 129(5) . . ?
C041 C042 C043 114(4) . . ?
C047 C042 C043 117(4) . . ?
C044 C043 C042 123(4) . . ?
C044 C043 H043 118.5 . . ?
C042 C043 H043 118.4 . . ?
C043 C044 C045 120(5) . . ?
C043 C044 C048 119(5) . . ?
C045 C044 C048 121(5) . . ?
C044 C045 C046 112(5) . . ?
C044 C045 H045 123.8 . . ?
C046 C045 H045 123.7 . . ?
C041 C046 C045 132(5) . . ?
C041 C046 H046 114.1 . . ?
C045 C046 H046 114.1 . . ?
C042 C047 H04C 109.5 . . ?
C042 C047 H04D 109.5 . . ?
H04C C047 H04D 109.5 . . ?
C042 C047 H04H 109.5 . . ?
H04C C047 H04H 109.5 . . ?
H04D C047 H04H 109.5 . . ?
C044 C048 H04E 109.5 . . ?
C044 C048 H04F 109.5 . . ?
H04E C048 H04F 109.5 . . ?
C044 C048 H04G 109.5 . . ?
H04E C048 H04G 109.5 . . ?
H04F C048 H04G 109.5 . . ?
C056 C051 C052 120(4) . . ?
C056 C051 S05 121(4) . . ?
C052 C051 S05 118(4) . . ?
C053 C052 C051 116(5) . . ?
C053 C052 C057 123(5) . . ?
C051 C052 C057 120(5) . . ?
C052 C053 C054 125(5) . . ?
C052 C053 H053 117.5 . . ?
C054 C053 H053 117.5 . . ?
C055 C054 C053 119(5) . . ?
C055 C054 C058 123(5) . . ?
C053 C054 C058 118(5) . . ?
C054 C055 C056 121(5) . . ?
C054 C055 H055 119.4 . . ?
C056 C055 H055 119.4 . . ?
C051 C056 C055 119(5) . . ?
C051 C056 H056 120.7 . . ?
C055 C056 H056 120.7 . . ?
C052 C057 H05A 109.5 . . ?
C052 C057 H05B 109.5 . . ?
H05A C057 H05B 109.5 . . ?
C052 C057 H05C 109.5 . . ?
H05A C057 H05C 109.5 . . ?
H05B C057 H05C 109.5 . . ?
C054 C058 H05D 109.5 . . ?
C054 C058 H05E 109.5 . . ?
H05D C058 H05E 109.5 . . ?
C054 C058 H05F 109.5 . . ?
H05D C058 H05F 109.5 . . ?
H05E C058 H05F 109.5 . . ?
C066 C061 C062 119(4) . . ?
C066 C061 S06 121(4) . . ?
C062 C061 S06 119(3) . . ?
C061 C062 C063 123(4) . . ?
C061 C062 C067 119(4) . . ?
C063 C062 C067 118(4) . . ?
C064 C063 C062 116(4) . . ?
C064 C063 H063 121.9 . . ?
C062 C063 H063 121.9 . . ?
C065 C064 C063 123(4) . . ?
C065 C064 C068 120(4) . . ?
C063 C064 C068 117(4) . . ?
C064 C065 C066 119(4) . . ?
C064 C065 H065 120.4 . . ?
C066 C065 H065 120.4 . . ?
C061 C066 C065 119(4) . . ?
C061 C066 H066 120.4 . . ?
C065 C066 H066 120.4 . . ?
C062 C067 H06A 109.5 . . ?
C062 C067 H06B 109.5 . . ?
H06A C067 H06B 109.5 . . ?
C062 C067 H06C 109.5 . . ?
H06A C067 H06C 109.5 . . ?
H06B C067 H06C 109.5 . . ?
C064 C068 H06D 109.5 . . ?
C064 C068 H06E 109.5 . . ?
H06D C068 H06E 109.5 . . ?
C064 C068 H06F 109.5 . . ?
H06D C068 H06F 109.5 . . ?
H06E C068 H06F 109.5 . . ?
C076 C071 C072 119(4) . . ?
C076 C071 S07 121(3) . . ?
C072 C071 S07 119(4) . . ?
C073 C072 C071 114(5) . . ?
C073 C072 C077 120(4) . . ?
C071 C072 C077 125(5) . . ?
C072 C073 C074 132(5) . . ?
C072 C073 H073 114.2 . . ?
C074 C073 H073 114.2 . . ?
C073 C074 C075 112(4) . . ?
C073 C074 C078 130(4) . . ?
C075 C074 C078 118(4) . . ?
C076 C075 C074 115(4) . . ?
C076 C075 H075 122.5 . . ?
C074 C075 H075 122.5 . . ?
C071 C076 C075 128(4) . . ?
C071 C076 H076 116.0 . . ?
C075 C076 H076 116.0 . . ?
C072 C077 H07A 109.5 . . ?
C072 C077 H07B 109.5 . . ?
H07A C077 H07B 109.5 . . ?
C072 C077 H07C 109.5 . . ?
H07A C077 H07C 109.5 . . ?
H07B C077 H07C 109.5 . . ?
C074 C078 H07D 109.5 . . ?
C074 C078 H07E 109.5 . . ?
H07D C078 H07E 109.5 . . ?
C074 C078 H07F 109.5 . . ?
H07D C078 H07F 109.5 . . ?
H07E C078 H07F 109.5 . . ?
C086 C081 C082 121(3) . . ?
C086 C081 S08 120(3) . . ?
C082 C081 S08 119(3) . . ?
C083 C082 C081 118(4) . . ?
C083 C082 C087 121(3) . . ?
C081 C082 C087 122(3) . . ?
C084 C083 C082 129(4) . . ?
C084 C083 H083 115.7 . . ?
C082 C083 H083 115.7 . . ?
C083 C084 C085 116(4) . . ?
C083 C084 C088 131(4) . . ?
C085 C084 C088 112(3) . . ?
C086 C085 C084 116(3) . . ?
C086 C085 H085 121.9 . . ?
C084 C085 H085 121.9 . . ?
C081 C086 C085 120(3) . . ?
C081 C086 H086 120.0 . . ?
C085 C086 H086 120.0 . . ?
C082 C087 H08C 109.5 . . ?
C082 C087 H08D 109.5 . . ?
H08C C087 H08D 109.5 . . ?
C082 C087 H08E 109.5 . . ?
H08C C087 H08E 109.5 . . ?
H08D C087 H08E 109.5 . . ?
C084 C088 H08F 109.5 . . ?
C084 C088 H08G 109.5 . . ?
H08F C088 H08G 109.5 . . ?
C084 C088 H08H 109.5 . . ?
H08F C088 H08H 109.5 . . ?
H08G C088 H08H 109.5 . . ?
C092 C091 C096 118(3) . . ?
C092 C091 S09 120(3) . . ?
C096 C091 S09 122(3) . . ?
C091 C092 C093 119(3) . . ?
C091 C092 C097 119(3) . . ?
C093 C092 C097 121(3) . . ?
C094 C093 C092 123(4) . . ?
C094 C093 H093 118.7 . . ?
C092 C093 H093 118.7 . . ?
C093 C094 C095 118(4) . . ?
C093 C094 C098 123(4) . . ?
C095 C094 C098 118(4) . . ?
C096 C095 C094 121(4) . . ?
C096 C095 H095 119.5 . . ?
C094 C095 H095 119.5 . . ?
C095 C096 C091 121(3) . . ?
C095 C096 H096 119.6 . . ?
C091 C096 H096 119.6 . . ?
C092 C097 H09A 109.5 . . ?
C092 C097 H09B 109.5 . . ?
H09A C097 H09B 109.5 . . ?
C092 C097 H09C 109.5 . . ?
H09A C097 H09C 109.5 . . ?
H09B C097 H09C 109.5 . . ?
C094 C098 H09D 109.5 . . ?
C094 C098 H09E 109.5 . . ?
H09D C098 H09E 109.5 . . ?
C094 C098 H09F 109.5 . . ?
H09D C098 H09F 109.5 . . ?
H09E C098 H09F 109.5 . . ?
C102 C101 C106 119(4) . . ?
C102 C101 S10 121(3) . . ?
C106 C101 S10 120(3) . . ?
C103 C102 C101 114(4) . . ?
C103 C102 C107 128(4) . . ?
C101 C102 C107 118(4) . . ?
C104 C103 C102 127(4) . . ?
C104 C103 H103 116.5 . . ?
C102 C103 H103 116.5 . . ?
C103 C104 C105 119(5) . . ?
C103 C104 C108 117(5) . . ?
C105 C104 C108 124(5) . . ?
C104 C105 C106 120(5) . . ?
C104 C105 H105 119.9 . . ?
C106 C105 H105 119.9 . . ?
C105 C106 C101 120(4) . . ?
C105 C106 H106 119.8 . . ?
C101 C106 H106 119.8 . . ?
C102 C107 H10A 109.5 . . ?
C102 C107 H10B 109.5 . . ?
H10A C107 H10B 109.5 . . ?
C102 C107 H10C 109.5 . . ?
H10A C107 H10C 109.5 . . ?
H10B C107 H10C 109.5 . . ?
C104 C108 H10D 109.5 . . ?
C104 C108 H10E 109.5 . . ?
H10D C108 H10E 109.5 . . ?
C104 C108 H10F 109.5 . . ?
H10D C108 H10F 109.5 . . ?
H10E C108 H10F 109.5 . . ?
C112 C111 C116 117(4) . . ?
C112 C111 S11 125(3) . . ?
C116 C111 S11 118(3) . . ?
C113 C112 C111 121(4) . . ?
C113 C112 C117 122(4) . . ?
C111 C112 C117 116(4) . . ?
C112 C113 C114 121(4) . . ?
C112 C113 H113 119.4 . . ?
C114 C113 H113 119.4 . . ?
C115 C114 C113 123(4) . . ?
C115 C114 C118 121(4) . . ?
C113 C114 C118 116(4) . . ?
C114 C115 C116 117(4) . . ?
C114 C115 H115 121.6 . . ?
C116 C115 H115 121.6 . . ?
C115 C116 C111 120(4) . . ?
C115 C116 H116 119.9 . . ?
C111 C116 H116 119.9 . . ?
C112 C117 H11A 109.5 . . ?
C112 C117 H11B 109.5 . . ?
H11A C117 H11B 109.5 . . ?
C112 C117 H11C 109.5 . . ?
H11A C117 H11C 109.5 . . ?
H11B C117 H11C 109.5 . . ?
C114 C118 H11D 109.5 . . ?
C114 C118 H11E 109.5 . . ?
H11D C118 H11E 109.5 . . ?
C114 C118 H11F 109.5 . . ?
H11D C118 H11F 109.5 . . ?
H11E C118 H11F 109.5 . . ?
C122 C121 C126 122(4) . . ?
C122 C121 S12 116(3) . . ?
C126 C121 S12 121(3) . . ?
C123 C122 C121 121(4) . . ?
C123 C122 C127 113(4) . . ?
C121 C122 C127 125(4) . . ?
C122 C123 C124 115(4) . . ?
C122 C123 H123 122.3 . . ?
C124 C123 H123 122.3 . . ?
C125 C124 C123 124(4) . . ?
C125 C124 C128 121(4) . . ?
C123 C124 C128 115(4) . . ?
C124 C125 C126 121(4) . . ?
C124 C125 H125 119.5 . . ?
C126 C125 H125 119.5 . . ?
C121 C126 C125 116(4) . . ?
C121 C126 H126 121.8 . . ?
C125 C126 H126 121.8 . . ?
C122 C127 H12A 120.0 . . ?
C122 C127 H12B 120.0 . . ?
H12A C127 H12B 120.0 . . ?
C124 C128 H12C 109.5 . . ?
C124 C128 H12D 109.5 . . ?
H12C C128 H12D 109.5 . . ?
C124 C128 H12E 109.5 . . ?
H12C C128 H12E 109.5 . . ?
H12D C128 H12E 109.5 . . ?
C132 C131 C136 118(4) . . ?
C132 C131 S13 116(3) . . ?
C136 C131 S13 126(3) . . ?
C131 C132 C133 121(4) . . ?
C131 C132 C137 126(4) . . ?
C133 C132 C137 113(4) . . ?
C134 C133 C132 118(4) . . ?
C134 C133 H133 121.1 . . ?
C132 C133 H133 121.1 . . ?
C133 C134 C135 120(4) . . ?
C133 C134 C138 121(4) . . ?
C135 C134 C138 119(4) . . ?
C136 C135 C134 125(4) . . ?
C136 C135 H135 117.7 . . ?
C134 C135 H135 117.7 . . ?
C135 C136 C131 119(4) . . ?
C135 C136 H136 120.7 . . ?
C131 C136 H136 120.7 . . ?
C132 C137 H13A 109.5 . . ?
C132 C137 H13B 109.5 . . ?
H13A C137 H13B 109.5 . . ?
C132 C137 H13C 109.5 . . ?
H13A C137 H13C 109.5 . . ?
H13B C137 H13C 109.5 . . ?
C134 C138 H13D 109.5 . . ?
C134 C138 H13E 109.5 . . ?
H13D C138 H13E 109.5 . . ?
C134 C138 H13F 109.5 . . ?
H13D C138 H13F 109.5 . . ?
H13E C138 H13F 109.5 . . ?
C142 C141 C146 123(4) . . ?
C142 C141 S14 119(3) . . ?
C146 C141 S14 118(3) . . ?
C141 C142 C143 118(3) . . ?
C141 C142 C147 125(3) . . ?
C143 C142 C147 116(3) . . ?
C142 C143 C144 121(4) . . ?
C142 C143 H143 119.4 . . ?
C144 C143 H143 119.4 . . ?
C145 C144 C143 117(4) . . ?
C145 C144 C148 121(4) . . ?
C143 C144 C148 122(4) . . ?
C144 C145 C146 120(4) . . ?
C144 C145 H145 119.8 . . ?
C146 C145 H145 119.8 . . ?
C141 C146 C145 120(3) . . ?
C141 C146 H146 120.2 . . ?
C145 C146 H146 120.2 . . ?
C142 C147 H14A 109.5 . . ?
C142 C147 H14B 109.5 . . ?
H14A C147 H14B 109.5 . . ?
C142 C147 H14C 109.5 . . ?
H14A C147 H14C 109.5 . . ?
H14B C147 H14C 109.5 . . ?
C144 C148 H14D 109.5 . . ?
C144 C148 H14E 109.5 . . ?
H14D C148 H14E 109.5 . . ?
C144 C148 H14F 109.5 . . ?
H14D C148 H14F 109.5 . . ?
H14E C148 H14F 109.5 . . ?
 
_refine_diff_density_max    1.357
_refine_diff_density_min   -1.635
_refine_diff_density_rms    0.283

_shelx_res_file
;
TITL au18dmbt14 in P2(1)/c
    au18dmbt14.res
    created by SHELXL-2019/3 at 14:15:09 on 29-Jan-2024
CELL 1.54178  24.09220  15.06630  35.60070  90.0000  92.0775  90.0000
ZERR    4.00   0.00140   0.00080   0.00170   0.0000   0.0036   0.0000
LATT  1
SYMM -X, 0.5+Y, 0.5-Z
SFAC C H Au S Cl

UNIT 453.6 505.6 72 56 11.2
TEMP -53.000
L.S. 32
OMIT 1 0 0
BOND $H
ACTA
LIST 4
FMAP 2
PLAN 150

WGHT    0.052000
FVAR       0.03015
C1    1    0.374470    0.498702    0.590870    10.70000    0.11181
AFIX  23
H1A   2    0.379566    0.434199    0.590145    10.70000   -1.20000
H1B   2    0.395360    0.525978    0.570769    10.70000   -1.20000
AFIX   0
CL1   5    0.302111    0.527939    0.586964    10.70000    0.15926
CL2   5    0.394337    0.541239    0.633997    10.70000    0.23697
REM DCM
C2    1    0.150508    0.406320    0.107579    10.70000    0.11144
AFIX  23
H2A   2    0.167375    0.347480    0.110742    10.70000   -1.20000
H2B   2    0.172014    0.446989    0.123918    10.70000   -1.20000
AFIX   0
CL3   5    0.089620    0.400780    0.123535    10.70000    0.18157
CL4   5    0.159725    0.436734    0.064810    10.70000    0.19608
REM end good dcm
AU1   3    0.336989    0.245700    0.398669    11.00000    0.08247    0.06155 =
         0.04774    0.00388   -0.00223    0.00237
AU2   3    0.374792    0.412701    0.393629    11.00000    0.07814    0.06302 =
         0.04713    0.00127   -0.00391    0.00006
AU3   3    0.269674    0.386552    0.412506    11.00000    0.07773    0.06756 =
         0.04434   -0.00117   -0.00015    0.00179
AU4   3    0.353665    0.327319    0.322017    11.00000    0.07475    0.06638 =
         0.04686   -0.00528    0.00045    0.00223
AU5   3    0.245002    0.283553    0.348269    11.00000    0.08158    0.06336 =
         0.04736    0.00155   -0.00113   -0.00363
AU6   3    0.279485    0.455279    0.336824    11.00000    0.07776    0.05761 =
         0.04560   -0.00148   -0.00097    0.00137
AU7   3    0.400349    0.516932    0.315112    11.00000    0.08778    0.06431 =
         0.04447   -0.00427    0.00161   -0.00838
AU8   3    0.300284    0.417261    0.261357    11.00000    0.08024    0.06407 =
         0.04181   -0.00017    0.00051   -0.00844
AU9   3    0.197905    0.368470    0.284974    11.00000    0.07640    0.06707 =
         0.04722    0.00024   -0.00081   -0.00075
AU10  3    0.274411    0.243458    0.272210    11.00000    0.08102    0.06089 =
         0.04904   -0.00482   -0.00065   -0.00351
AU11  3    0.160571    0.178352    0.280032    11.00000    0.08342    0.06621 =
         0.05199   -0.00384    0.00231   -0.00646
AU12  3    0.206054    0.302646    0.208197    11.00000    0.09553    0.07764 =
         0.04619   -0.00103   -0.00232   -0.01187
AU13  3    0.152974    0.444556    0.360857    11.00000    0.08578    0.06826 =
         0.05229   -0.00019   -0.00035   -0.00048
AU14  3    0.308608    0.581441    0.411137    11.00000    0.08357    0.06877 =
         0.04857    0.00206   -0.00072    0.00154
AU15  3    0.328833    0.424963    0.483112    11.00000    0.09234    0.06883 =
         0.04647    0.00180   -0.00752    0.01400
AU16  3    0.414656    0.281261    0.463667    11.00000    0.09516    0.07547 =
         0.04623   -0.00339   -0.00628    0.01344
AU17  3    0.460216    0.265557    0.376666    11.00000    0.08292    0.07272 =
         0.04773    0.00150   -0.00025    0.00730
AU18  3    0.326672    0.096914    0.334519    11.00000    0.08476    0.06563 =
         0.06103    0.00106   -0.00043    0.00151
S01   4    0.340778    0.085824    0.398797    11.00000    0.07756    0.07357 =
         0.07590    0.02884    0.00703    0.00764
S02   4    0.446258    0.507492    0.373566    11.00000    0.08098    0.06896 =
         0.05648    0.00502   -0.00268    0.00806
S03   4    0.353217    0.552219    0.259823    11.00000    0.08692    0.06835 =
         0.03977    0.00324    0.00500   -0.01877
S04   4    0.285095    0.380466    0.193990    11.00000    0.09882    0.07744 =
         0.04679   -0.00190    0.00194   -0.00244
S05   4    0.128375    0.220007    0.220876    11.00000    0.08337    0.07026 =
         0.05238   -0.00133    0.00864   -0.00604
S06   4    0.192532    0.146066    0.340409    11.00000    0.08031    0.07705 =
         0.06643    0.01347    0.00572   -0.00587
S07   4    0.319625    0.106604    0.270456    11.00000    0.07678    0.06327 =
         0.07072    0.00549    0.00654    0.01336
S08   4    0.431678    0.232137    0.316449    11.00000    0.05696    0.06031 =
         0.06087    0.00057    0.02130    0.00676
S09   4    0.279714    0.613148    0.350137    11.00000    0.08508    0.05471 =
         0.05043   -0.00495    0.00369    0.00319
S10   4    0.328512    0.574978    0.475179    11.00000    0.09262    0.06787 =
         0.05308   -0.00612   -0.01131    0.00602
S11   4    0.334235    0.275741    0.497995    11.00000    0.08581    0.08687 =
         0.04702   -0.01074   -0.00721    0.01548
S12   4    0.183692    0.459722    0.422385    11.00000    0.08555    0.07582 =
         0.06309   -0.00612   -0.00861    0.01336
S13   4    0.498110    0.291261    0.435784    11.00000    0.08974    0.06889 =
         0.06026   -0.01872    0.00618    0.00405
S14   4    0.117101    0.448154    0.299200    11.00000    0.08595    0.05573 =
         0.05006   -0.00524    0.00321    0.00211
C011  1    0.278039    0.050540    0.415935    11.00000    0.08921
C012  1    0.253123   -0.031460    0.407083    11.00000    0.07244
C013  1    0.206070   -0.060481    0.424124    11.00000    0.10145
AFIX  43
H013  2    0.190263   -0.115595    0.417502    11.00000   -1.20000
AFIX   0
C014  1    0.183207   -0.010369    0.449880    11.00000    0.09643
C015  1    0.203046    0.076541    0.456638    11.00000    0.08479
AFIX  43
H015  2    0.182712    0.116202    0.471184    11.00000   -1.20000
AFIX   0
C016  1    0.251514    0.102335    0.442036    11.00000    0.04143
AFIX  43
H016  2    0.267569    0.156521    0.449739    11.00000   -1.20000
AFIX   0
C017  1    0.282925   -0.099099    0.382374    11.00000    0.11238
AFIX 137
H01A  2    0.286257   -0.074961    0.357297    11.00000   -1.50000
H01B  2    0.261641   -0.153727    0.381012    11.00000   -1.50000
H01C  2    0.319641   -0.111193    0.393257    11.00000   -1.50000
AFIX   0
C018  1    0.124330   -0.040191    0.465861    11.00000    0.11234
AFIX 137
H01D  2    0.103326    0.012084    0.472500    11.00000   -1.50000
H01E  2    0.130572   -0.076993    0.487969    11.00000   -1.50000
H01F  2    0.103647   -0.073618    0.446736    11.00000   -1.50000
AFIX   0
C021  1    0.438899    0.616001    0.395028    11.00000    0.05102
C022  1    0.454209    0.622988    0.433197    11.00000    0.06788
C023  1    0.445962    0.709528    0.445852    11.00000    0.07673
AFIX  43
H023  2    0.452886    0.719909    0.471633    11.00000   -1.20000
AFIX   0
C024  1    0.428689    0.781451    0.424422    11.00000    0.08588
C025  1    0.413852    0.771453    0.388589    11.00000    0.07581
AFIX  43
H025  2    0.397878    0.818188    0.374440    11.00000   -1.20000
AFIX   0
C026  1    0.423320    0.685330    0.372158    11.00000    0.06562
AFIX  43
H026  2    0.418829    0.677016    0.346056    11.00000   -1.20000
AFIX   0
C027  1    0.477253    0.546551    0.455281    11.00000    0.08089
AFIX 137
H02A  2    0.451283    0.497375    0.453747    11.00000   -1.50000
H02B  2    0.483150    0.564055    0.481341    11.00000   -1.50000
H02C  2    0.512325    0.528471    0.445130    11.00000   -1.50000
AFIX   0
C028  1    0.421324    0.873767    0.445463    11.00000    0.08954
AFIX 137
H02D  2    0.452843    0.911749    0.440794    11.00000   -1.50000
H02E  2    0.419172    0.863435    0.472264    11.00000   -1.50000
H02F  2    0.387471    0.902339    0.436146    11.00000   -1.50000
AFIX   0
C031  1    0.399621    0.536396    0.221717    11.00000    0.06493
C032  1    0.397539    0.607107    0.194710    11.00000    0.06697
C033  1    0.433896    0.588505    0.167676    11.00000    0.05191
AFIX  43
H033  2    0.430504    0.627404    0.147077    11.00000   -1.20000
AFIX   0
C034  1    0.470354    0.532371    0.163888    11.00000    0.07370
C035  1    0.467446    0.450816    0.190717    11.00000    0.05918
AFIX  43
H035  2    0.488652    0.399281    0.187261    11.00000   -1.20000
AFIX   0
C036  1    0.433139    0.459079    0.218645    11.00000    0.08644
AFIX  43
H036  2    0.430851    0.413607    0.236602    11.00000   -1.20000
AFIX   0
C037  1    0.361091    0.681534    0.193383    11.00000    0.07212
AFIX 137
H03A  2    0.373989    0.724321    0.175304    11.00000   -1.20000
H03B  2    0.360527    0.708883    0.218033    11.00000   -1.20000
H03H  2    0.323928    0.662098    0.185909    11.00000   -1.20000
AFIX   0
C038  1    0.511708    0.508660    0.134397    11.00000    0.09871
AFIX 137
H03C  2    0.504745    0.448621    0.125588    11.00000   -1.50000
H03D  2    0.549121    0.512581    0.145287    11.00000   -1.50000
H03E  2    0.507719    0.549606    0.113447    11.00000   -1.50000
AFIX   0
C041  1    0.261065    0.481254    0.173263    11.00000    0.06662
C042  1    0.287091    0.502279    0.140774    11.00000    0.10283
C043  1    0.269289    0.591949    0.123447    11.00000    0.07978
AFIX  43
H043  2    0.288813    0.613709    0.102997    11.00000   -1.20000
AFIX   0
C044  1    0.225405    0.642595    0.136707    11.00000    0.10275
C045  1    0.199479    0.616499    0.169529    11.00000    0.15818
AFIX  43
H045  2    0.171232    0.649277    0.180659    11.00000   -1.20000
AFIX   0
C046  1    0.220904    0.533935    0.184307    11.00000    0.10739
AFIX  43
H046  2    0.203072    0.513747    0.205750    11.00000   -1.20000
AFIX   0
C047  1    0.328649    0.455467    0.122686    11.00000    0.11762
AFIX 137
H04C  2    0.359046    0.442865    0.140500    11.00000   -1.20000
H04D  2    0.342166    0.490944    0.102200    11.00000   -1.20000
H04H  2    0.313517    0.400167    0.112829    11.00000   -1.20000
AFIX   0
C048  1    0.207582    0.724278    0.115874    11.00000    0.15931
AFIX 137
H04E  2    0.223958    0.724714    0.091382    11.00000   -1.50000
H04F  2    0.219780    0.776295    0.129947    11.00000   -1.50000
H04G  2    0.167421    0.724932    0.112747    11.00000   -1.50000
AFIX   0
C051  1    0.122107    0.129888    0.185277    11.00000    0.07076
C052  1    0.081429    0.061804    0.190384    11.00000    0.10680
C053  1    0.073045    0.008363    0.163026    11.00000    0.11494
AFIX  43
H053  2    0.045593   -0.035343    0.165571    11.00000   -1.20000
AFIX   0
C054  1    0.101527    0.009738    0.129530    11.00000    0.09917
C055  1    0.137719    0.070949    0.124576    11.00000    0.11584
AFIX  43
H055  2    0.155985    0.073643    0.101716    11.00000   -1.20000
AFIX   0
C056  1    0.150351    0.133316    0.152450    11.00000    0.13064
AFIX  43
H056  2    0.177617    0.176842    0.148895    11.00000   -1.20000
AFIX   0
C057  1    0.050138    0.057013    0.226625    11.00000    0.14789
AFIX 137
H05A  2    0.011024    0.046782    0.220777    11.00000   -1.50000
H05B  2    0.054602    0.112498    0.240222    11.00000   -1.50000
H05C  2    0.064813    0.008701    0.242014    11.00000   -1.50000
AFIX   0
C058  1    0.090023   -0.068680    0.100741    11.00000    0.12958
AFIX 137
H05D  2    0.063515   -0.049306    0.081282    11.00000   -1.50000
H05E  2    0.075025   -0.119203    0.113876    11.00000   -1.50000
H05F  2    0.124474   -0.085613    0.089413    11.00000   -1.50000
AFIX   0
C061  1    0.135608    0.136602    0.371098    11.00000    0.07122
C062  1    0.098174    0.067606    0.365766    11.00000    0.06219
C063  1    0.051477    0.056583    0.388173    11.00000    0.07472
AFIX  43
H063  2    0.027208    0.008090    0.385000    11.00000   -1.20000
AFIX   0
C064  1    0.043610    0.120045    0.414582    11.00000    0.07428
C065  1    0.075662    0.192804    0.418489    11.00000    0.09429
AFIX  43
H065  2    0.066813    0.237265    0.435802    11.00000   -1.20000
AFIX   0
C066  1    0.123769    0.201842    0.395814    11.00000    0.09130
AFIX  43
H066  2    0.146608    0.252274    0.398136    11.00000   -1.20000
AFIX   0
C067  1    0.110932   -0.006050    0.338281    11.00000    0.11533
AFIX 137
H06A  2    0.094185    0.007897    0.313802    11.00000   -1.50000
H06B  2    0.095928   -0.061623    0.347202    11.00000   -1.50000
H06C  2    0.150834   -0.011481    0.336279    11.00000   -1.50000
AFIX   0
C068  1   -0.005872    0.109437    0.438314    11.00000    0.13737
AFIX 137
H06D  2   -0.037814    0.092520    0.422548    11.00000   -1.50000
H06E  2   -0.013458    0.165161    0.450773    11.00000   -1.50000
H06F  2    0.001541    0.063743    0.457024    11.00000   -1.50000
AFIX   0
C071  1    0.269096    0.028492    0.252442    11.00000    0.08264
C072  1    0.263197    0.015838    0.214064    11.00000    0.10155
C073  1    0.223266   -0.039021    0.204181    11.00000    0.09718
AFIX  43
H073  2    0.214670   -0.040120    0.178218    11.00000   -1.20000
AFIX   0
C074  1    0.190199   -0.097836    0.225784    11.00000    0.08706
C075  1    0.203274   -0.089917    0.265722    11.00000    0.08200
AFIX  43
H075  2    0.187020   -0.126527    0.283661    11.00000   -1.20000
AFIX   0
C076  1    0.241209   -0.024896    0.275419    11.00000    0.08051
AFIX  43
H076  2    0.248544   -0.016781    0.301304    11.00000   -1.20000
AFIX   0
C077  1    0.288583    0.076041    0.184449    11.00000    0.11248
AFIX 137
H07A  2    0.280434    0.051966    0.159588    11.00000   -1.50000
H07B  2    0.328498    0.079095    0.188897    11.00000   -1.50000
H07C  2    0.272862    0.135115    0.186145    11.00000   -1.50000
AFIX   0
C078  1    0.147749   -0.169153    0.213008    11.00000    0.13699
AFIX 137
H07D  2    0.110622   -0.149496    0.218635    11.00000   -1.50000
H07E  2    0.155900   -0.224239    0.226189    11.00000   -1.50000
H07F  2    0.149999   -0.178624    0.186156    11.00000   -1.50000
AFIX   0
C081  1    0.486750    0.273626    0.287122    11.00000    0.05242
C082  1    0.500266    0.225781    0.255833    11.00000    0.05031
C083  1    0.541085    0.256821    0.235274    11.00000    0.05802
AFIX  43
H083  2    0.550068    0.222094    0.214417    11.00000   -1.20000
AFIX   0
C084  1    0.569957    0.328400    0.240237    11.00000    0.06013
C085  1    0.553891    0.387038    0.271803    11.00000    0.06568
AFIX  43
H085  2    0.571854    0.441363    0.276829    11.00000   -1.20000
AFIX   0
C086  1    0.509517    0.355795    0.294014    11.00000    0.05540
AFIX  43
H086  2    0.495994    0.391534    0.313297    11.00000   -1.20000
AFIX   0
C087  1    0.471863    0.142080    0.245494    11.00000    0.05480
AFIX 137
H08C  2    0.433549    0.154430    0.237946    11.00000   -1.50000
H08D  2    0.472889    0.102314    0.266936    11.00000   -1.50000
H08E  2    0.490472    0.114454    0.224801    11.00000   -1.50000
AFIX   0
C088  1    0.617302    0.365633    0.219228    11.00000    0.12202
AFIX 137
H08F  2    0.608875    0.361795    0.192426    11.00000   -1.50000
H08G  2    0.650738    0.331995    0.225377    11.00000   -1.50000
H08H  2    0.622997    0.427256    0.226254    11.00000   -1.50000
AFIX   0
C091  1    0.209983    0.651569    0.352764    11.00000    0.05258
C092  1    0.177796    0.662732    0.320440    11.00000    0.05194
C093  1    0.122490    0.692134    0.323037    11.00000    0.07955
AFIX  43
H093  2    0.100447    0.698004    0.300846    11.00000   -1.20000
AFIX   0
C094  1    0.100124    0.712054    0.355970    11.00000    0.08594
C095  1    0.133664    0.703459    0.389165    11.00000    0.07713
AFIX  43
H095  2    0.118451    0.715948    0.412528    11.00000   -1.20000
AFIX   0
C096  1    0.186603    0.677889    0.387869    11.00000    0.05977
AFIX  43
H096  2    0.208948    0.676994    0.410066    11.00000   -1.20000
AFIX   0
C097  1    0.202502    0.647428    0.283498    11.00000    0.08412
AFIX 137
H09A  2    0.185485    0.595668    0.271674    11.00000   -1.50000
H09B  2    0.242142    0.637668    0.287049    11.00000   -1.50000
H09C  2    0.196060    0.698925    0.267578    11.00000   -1.50000
AFIX   0
C098  1    0.041442    0.741122    0.359264    11.00000    0.12852
AFIX 137
H09D  2    0.026081    0.756963    0.334607    11.00000   -1.50000
H09E  2    0.040123    0.792231    0.375778    11.00000   -1.50000
H09F  2    0.019887    0.693112    0.369555    11.00000   -1.50000
AFIX   0
C101  1    0.262019    0.618396    0.488236    11.00000    0.06094
C102  1    0.251797    0.712385    0.487949    11.00000    0.06790
C103  1    0.200874    0.735184    0.499607    11.00000    0.07179
AFIX  43
H103  2    0.192987    0.796226    0.500591    11.00000   -1.20000
AFIX   0
C104  1    0.160394    0.679926    0.509922    11.00000    0.10346
C105  1    0.172366    0.593378    0.514856    11.00000    0.09149
AFIX  43
H105  2    0.146703    0.555771    0.526170    11.00000   -1.20000
AFIX   0
C106  1    0.220999    0.560528    0.503628    11.00000    0.08375
AFIX  43
H106  2    0.228255    0.499414    0.505844    11.00000   -1.20000
AFIX   0
C107  1    0.296403    0.772400    0.472844    11.00000    0.08952
AFIX 137
H10A  2    0.308509    0.749186    0.449083    11.00000   -1.50000
H10B  2    0.327738    0.774714    0.490711    11.00000   -1.50000
H10C  2    0.281469    0.831656    0.469087    11.00000   -1.50000
AFIX   0
C108  1    0.107040    0.721834    0.520622    11.00000    0.14162
AFIX 137
H10D  2    0.114480    0.766352    0.539833    11.00000   -1.50000
H10E  2    0.082603    0.676749    0.530279    11.00000   -1.50000
H10F  2    0.089393    0.749613    0.498701    11.00000   -1.50000
AFIX   0
C111  1    0.352820    0.277655    0.547299    11.00000    0.07277
C112  1    0.316347    0.285654    0.575150    11.00000    0.08134
C113  1    0.333496    0.281929    0.611492    11.00000    0.07982
AFIX  43
H113  2    0.307399    0.288380    0.630300    11.00000   -1.20000
AFIX   0
C114  1    0.388377    0.268889    0.621615    11.00000    0.06608
C115  1    0.428412    0.260041    0.596503    11.00000    0.06912
AFIX  43
H115  2    0.465467    0.248280    0.604076    11.00000   -1.20000
AFIX   0
C116  1    0.412139    0.269237    0.558419    11.00000    0.09434
AFIX  43
H116  2    0.439106    0.270025    0.539990    11.00000   -1.20000
AFIX   0
C117  1    0.254242    0.288580    0.562993    11.00000    0.16679
AFIX 137
H11A  2    0.250105    0.315148    0.538231    11.00000   -1.50000
H11B  2    0.234160    0.323711    0.580855    11.00000   -1.50000
H11C  2    0.239420    0.228719    0.562250    11.00000   -1.50000
AFIX   0
C118  1    0.402223    0.267360    0.663148    11.00000    0.08586
AFIX 137
H11D  2    0.399399    0.207055    0.672427    11.00000   -1.50000
H11E  2    0.376419    0.305071    0.676047    11.00000   -1.50000
H11F  2    0.439781    0.288969    0.667754    11.00000   -1.50000
AFIX   0
C121  1    0.141117    0.399045    0.454654    11.00000    0.04979
C122  1    0.087269    0.429446    0.458316    11.00000    0.07942
C123  1    0.055103    0.398434    0.485459    11.00000    0.08256
AFIX  43
H123  2    0.018722    0.419025    0.488554    11.00000   -1.20000
AFIX   0
C124  1    0.080262    0.331226    0.509587    11.00000    0.07605
C125  1    0.129594    0.300168    0.505551    11.00000    0.07683
AFIX  43
H125  2    0.142821    0.254488    0.521478    11.00000   -1.20000
AFIX   0
C126  1    0.163754    0.333407    0.477830    11.00000    0.08619
AFIX  43
H126  2    0.200106    0.312344    0.475074    11.00000   -1.20000
AFIX   0
C127  1    0.062516    0.501227    0.437524    11.00000    0.09290
AFIX  93
H12A  2    0.027108    0.521978    0.443484    11.00000   -1.20000
H12B  2    0.081639    0.527704    0.417884    11.00000   -1.20000
AFIX   0
C128  1    0.043007    0.293103    0.537617    11.00000    0.12224
AFIX 137
H12C  2    0.019409    0.248383    0.525658    11.00000   -1.50000
H12D  2    0.020115    0.339789    0.547654    11.00000   -1.50000
H12E  2    0.065113    0.266184    0.557885    11.00000   -1.50000
AFIX   0
C131  1    0.536011    0.190284    0.446119    11.00000    0.05680
C132  1    0.592159    0.195723    0.445209    11.00000    0.08832
C133  1    0.626788    0.122684    0.455828    11.00000    0.07528
AFIX  43
H133  2    0.665680    0.128148    0.456902    11.00000   -1.20000
AFIX   0
C134  1    0.602024    0.045717    0.464259    11.00000    0.07115
C135  1    0.545823    0.041725    0.464701    11.00000    0.08815
AFIX  43
H135  2    0.529660   -0.012590    0.471328    11.00000   -1.20000
AFIX   0
C136  1    0.512520    0.108040    0.456566    11.00000    0.08640
AFIX  43
H136  2    0.473818    0.101327    0.457622    11.00000   -1.20000
AFIX   0
C137  1    0.626152    0.280826    0.435106    11.00000    0.10328
AFIX 137
H13A  2    0.652822    0.265962    0.416332    11.00000   -1.50000
H13B  2    0.645631    0.302974    0.457516    11.00000   -1.50000
H13C  2    0.601003    0.326117    0.425231    11.00000   -1.50000
AFIX   0
C138  1    0.637811   -0.038965    0.479198    11.00000    0.08699
AFIX 137
H13D  2    0.647662   -0.075442    0.457999    11.00000   -1.50000
H13E  2    0.615857   -0.073664    0.496161    11.00000   -1.50000
H13F  2    0.671358   -0.018528    0.492385    11.00000   -1.50000
AFIX   0
C141  1    0.063158    0.363154    0.296638    11.00000    0.06693
C142  1    0.036597    0.346948    0.263603    11.00000    0.04792
C143  1   -0.004239    0.281356    0.262152    11.00000    0.06664
AFIX  43
H143  2   -0.026004    0.273640    0.239942    11.00000   -1.20000
AFIX   0
C144  1   -0.013564    0.226161    0.293464    11.00000    0.10208
C145  1    0.013338    0.248555    0.327000    11.00000    0.05818
AFIX  43
H145  2    0.005805    0.216823    0.348971    11.00000   -1.20000
AFIX   0
C146  1    0.051818    0.318300    0.328513    11.00000    0.06334
AFIX  43
H146  2    0.069679    0.333936    0.351479    11.00000   -1.20000
AFIX   0
C147  1    0.042910    0.400507    0.228405    11.00000    0.06660
AFIX 137
H14A  2    0.081645    0.401217    0.221868    11.00000   -1.50000
H14B  2    0.030407    0.460783    0.232589    11.00000   -1.50000
H14C  2    0.020754    0.374092    0.208041    11.00000   -1.50000
AFIX   0
C148  1   -0.052779    0.148825    0.291380    11.00000    0.10796
AFIX 137
H14D  2   -0.064761    0.138788    0.265421    11.00000   -1.50000
H14E  2   -0.084845    0.161452    0.306198    11.00000   -1.50000
H14F  2   -0.034084    0.096230    0.301172    11.00000   -1.50000
AFIX   0
HKLF 4


REM  au18dmbt14 in P2(1)/c
REM wR2 = 0.1685, GooF = S = 1.168, Restrained GooF = 1.168 for all data
REM R1 = 0.0925 for 7664 Fo > 4sig(Fo) and 0.1678 for all 13325 data
REM 788 parameters refined using 0 restraints

END

WGHT      0.0577    485.9689

REM Highest difference peak  1.357,  deepest hole -1.635,  1-sigma level  0.283
Q1    1   0.3846  0.4207  0.4827  11.00000  0.05    1.36
Q2    1   0.3224  0.4047  0.4007  11.00000  0.05    1.33
Q3    1   0.4266  0.3385  0.4848  11.00000  0.05    1.32
Q4    1   0.2778  0.2837  0.2982  11.00000  0.05    1.27
Q5    1   0.4717  0.3240  0.3281  11.00000  0.05    1.25
Q6    1   0.3727  0.3783  0.3479  11.00000  0.05    1.25
Q7    1   0.3992  0.2566  0.3891  11.00000  0.05    1.17
Q8    1   0.3174  0.4754  0.4615  11.00000  0.05    1.14
Q9    1   0.2824  0.2541  0.4045  11.00000  0.05    1.13
Q10   1   0.3171  0.1454  0.3161  11.00000  0.05    1.13
Q11   1   0.5132  0.2887  0.3725  11.00000  0.05    1.12
Q12   1   0.4966  0.1251  0.3012  11.00000  0.05    1.11
Q13   1   0.3051  0.3365  0.3195  11.00000  0.05    1.10
Q14   1   0.3582  0.2772  0.3500  11.00000  0.05    1.10
Q15   1   0.2847  0.0175  0.3090  11.00000  0.05    1.08
Q16   1   0.2475  0.3529  0.2896  11.00000  0.05    1.08
Q17   1   0.3807  0.0823  0.3339  11.00000  0.05    1.08
Q18   1   0.3477  0.1604  0.2870  11.00000  0.05    1.07
Q19   1   0.2202  0.4656  0.3408  11.00000  0.05    1.06
Q20   1   0.4086  0.2069  0.5118  11.00000  0.05    1.05
Q21   1   0.1770  0.3153  0.3989  11.00000  0.05    1.05
Q22   1   0.1401  0.3609  0.2840  11.00000  0.05    1.05
Q23   1   0.3597  0.5933  0.4127  11.00000  0.05    1.05
Q24   1   0.2108  0.1371  0.2700  11.00000  0.05    1.04
Q25   1   0.1098  0.1620  0.2811  11.00000  0.05    1.03
Q26   1   0.1169  0.5194  0.4887  11.00000  0.05    1.03
Q27   1   0.0827  0.5386  0.4457  11.00000  0.05    1.02
Q28   1   0.0980  0.4438  0.3643  11.00000  0.05    1.02
Q29   1   0.2992  0.5227  0.5303  11.00000  0.05    1.01
Q30   1   0.3580  0.3576  0.5098  11.00000  0.05    1.01
Q31   1   0.0811  0.7909  0.5619  11.00000  0.05    1.00
Q32   1   0.0500  0.1767  0.2839  11.00000  0.05    1.00
Q33   1   0.5069  0.5183  0.3126  11.00000  0.05    1.00
Q34   1   0.4731  0.2840  0.4648  11.00000  0.05    0.99
Q35   1   0.3864  0.3749  0.4197  11.00000  0.05    0.99
Q36   1   0.2786  0.4398  0.4891  11.00000  0.05    0.98
Q37   1   0.0963  0.3419  0.1234  11.00000  0.05    0.98
Q38   1   0.5377  0.5968  0.4104  11.00000  0.05    0.96
Q39   1   0.4446  0.3092  0.3592  11.00000  0.05    0.96
Q40   1   0.1087  0.3047  0.3206  11.00000  0.05    0.95
Q41   1   0.4086  0.0346  0.2589  11.00000  0.05    0.95
Q42   1   0.2804  0.1937  0.2936  11.00000  0.05    0.95
Q43   1   0.4410  0.1969  0.3573  11.00000  0.05    0.95
Q44   1   0.5040  0.6503  0.5110  11.00000  0.05    0.95
Q45   1   0.1562  0.2363  0.2555  11.00000  0.05    0.95
Q46   1   0.1419  0.2592  0.2471  11.00000  0.05    0.94
Q47   1   0.1099 -0.0432  0.1385  11.00000  0.05    0.94
Q48   1   0.1569  0.3629  0.1183  11.00000  0.05    0.93
Q49   1   0.4884  0.3565  0.2285  11.00000  0.05    0.92
Q50   1   0.1328  0.0936  0.3273  11.00000  0.05    0.92
Q51   1   0.5536  0.5137  0.4284  11.00000  0.05    0.92
Q52   1   0.4566  0.3572  0.6739  11.00000  0.05    0.92
Q53   1   0.1049  0.3017  0.2762  11.00000  0.05    0.91
Q54   1   0.4156  0.2224  0.4395  11.00000  0.05    0.91
Q55   1   0.5551  0.6130  0.1706  11.00000  0.05    0.91
Q56   1   0.2644  0.4110  0.3130  11.00000  0.05    0.91
Q57   1   0.1340  0.4561  0.0613  11.00000  0.05    0.91
Q58   1   0.2310  0.5414  0.2585  11.00000  0.05    0.91
Q59   1   0.4750  0.2233  0.3116  11.00000  0.05    0.90
Q60   1   0.5289  0.5035  0.3366  11.00000  0.05    0.90
Q61   1   0.3508  0.2002  0.4215  11.00000  0.05    0.90
Q62   1   0.4759  0.3170  0.4007  11.00000  0.05    0.90
Q63   1   0.4438  0.3467  0.6632  11.00000  0.05    0.90
Q64   1   0.0622  0.4903  0.1304  11.00000  0.05    0.90
Q65   1   0.1056  0.1498  0.4972  11.00000  0.05    0.89
Q66   1   0.2292  0.2353  0.3244  11.00000  0.05    0.89
Q67   1   0.4538  0.4511  0.6502  11.00000  0.05    0.89
Q68   1   0.3721  1.0211  0.4520  11.00000  0.05    0.89
Q69   1   0.4000  0.1258  0.4389  11.00000  0.05    0.89
Q70   1   0.0608  0.4585  0.3026  11.00000  0.05    0.89
Q71   1   0.4046  0.4604  0.3405  11.00000  0.05    0.89
Q72   1   0.0895 -0.0271  0.2204  11.00000  0.05    0.88
Q73   1   0.2939  0.3749  0.2281  11.00000  0.05    0.88
Q74   1   0.1194  0.5191  0.1207  11.00000  0.05    0.88
Q75   1   0.2668  0.3488  0.3901  11.00000  0.05    0.88
Q76   1   0.4610  0.0929  0.2643  11.00000  0.05    0.88
Q77   1   0.2639  0.2905  0.2085  11.00000  0.05    0.87
Q78   1   0.0842  0.2376  0.3189  11.00000  0.05    0.87
Q79   1   0.4846  0.2369  0.4291  11.00000  0.05    0.87
Q80   1   0.4237  0.3983  0.3906  11.00000  0.05    0.87
Q81   1   0.4384  0.4279  0.4933  11.00000  0.05    0.86
Q82   1   0.0140 -0.0211  0.1392  11.00000  0.05    0.86
Q83   1   0.4430  0.4141  0.1427  11.00000  0.05    0.86
Q84   1   0.4343  0.1701  0.3031  11.00000  0.05    0.86
Q85   1   0.3703  0.4583  0.3723  11.00000  0.05    0.86
Q86   1   0.5476  0.5733  0.1505  11.00000  0.05    0.86
Q87   1   0.1453  0.7824  0.5595  11.00000  0.05    0.85
Q88   1   0.0671  0.2207  0.3498  11.00000  0.05    0.85
Q89   1   0.0816 -0.0608  0.3588  11.00000  0.05    0.84
Q90   1   0.6311  0.3887  0.3067  11.00000  0.05    0.84
Q91   1   0.0518  0.8819  0.3979  11.00000  0.05    0.84
Q92   1   0.6193  0.1888  0.4387  11.00000  0.05    0.83
Q93   1   0.3358  0.2225  0.3664  11.00000  0.05    0.83
Q94   1   0.7022  0.3111  0.2523  11.00000  0.05    0.83
Q95   1   0.3631  0.3141  0.2766  11.00000  0.05    0.83
Q96   1   0.4522  0.5162  0.3113  11.00000  0.05    0.83
Q97   1   0.1291  0.5282  0.4104  11.00000  0.05    0.83
Q98   1   0.5989  0.2712  0.3958  11.00000  0.05    0.82
Q99   1   0.1341  0.8204  0.3726  11.00000  0.05    0.82
Q100  1   0.1957  0.4129  0.1023  11.00000  0.05    0.82
Q101  1   0.4337  0.4829  0.6298  11.00000  0.05    0.82
Q102  1   0.1794  0.5011  0.4735  11.00000  0.05    0.82
Q103  1   0.3660 -0.1210  0.3857  11.00000  0.05    0.82
Q104  1   0.6575  0.4929  0.2184  11.00000  0.05    0.82
Q105  1   0.3598  0.4485  0.1263  11.00000  0.05    0.82
Q106  1   0.4096  0.6481  0.4233  11.00000  0.05    0.81
Q107  1   0.2190  0.5586  0.6088  11.00000  0.05    0.81
Q108  1   0.5314  0.3576  0.4203  11.00000  0.05    0.81
Q109  1   0.4987  0.5845  0.1196  11.00000  0.05    0.81
Q110  1   0.0158  0.3999  0.4787  11.00000  0.05    0.81
Q111  1   0.5655  0.2461  0.4404  11.00000  0.05    0.81
Q112  1   0.5001  0.1569  0.4492  11.00000  0.05    0.81
Q113  1   0.5221  0.2840  0.3397  11.00000  0.05    0.81
Q114  1   0.2359  0.1435  0.2377  11.00000  0.05    0.81
Q115  1   0.4130  0.5657  0.3381  11.00000  0.05    0.81
Q116  1   0.0623  0.6364  0.3535  11.00000  0.05    0.81
Q117  1   0.1036  0.2754  0.5002  11.00000  0.05    0.80
Q118  1   0.1131  0.3665  0.2094  11.00000  0.05    0.80
Q119  1   0.4269  0.7805  0.5073  11.00000  0.05    0.80
Q120  1   0.4077  0.7625  0.2211  11.00000  0.05    0.80
Q121  1   0.2166  0.2408  0.3881  11.00000  0.05    0.80
Q122  1   0.1897  0.5717  0.4030  11.00000  0.05    0.80
Q123  1   0.3161  0.1761  0.5511  11.00000  0.05    0.80
Q124  1   0.4666  0.9611  0.4475  11.00000  0.05    0.79
Q125  1   0.6874 -0.0192  0.5184  11.00000  0.05    0.79
Q126  1  -0.0333  0.0195  0.5007  11.00000  0.05    0.79
Q127  1   0.4381  0.3839  0.3465  11.00000  0.05    0.79
Q128  1   0.3950  0.5365  0.4407  11.00000  0.05    0.79
Q129  1   0.2924  0.6688  0.3965  11.00000  0.05    0.79
Q130  1   0.4833  0.6543  0.4176  11.00000  0.05    0.79
Q131  1   0.3592  0.1046  0.4301  11.00000  0.05    0.79
Q132  1   0.4258  0.7140  0.1680  11.00000  0.05    0.79
Q133  1   0.3976  0.0612  0.2996  11.00000  0.05    0.79
Q134  1   0.5267  0.3477  0.3769  11.00000  0.05    0.79
Q135  1   0.2564  0.1658  0.2485  11.00000  0.05    0.79
Q136  1   0.7089  0.2594  0.4180  11.00000  0.05    0.78
Q137  1   0.2160  0.3754  0.4134  11.00000  0.05    0.78
Q138  1   0.3946  0.5869  0.2959  11.00000  0.05    0.78
Q139  1   0.4928  0.0306  0.4687  11.00000  0.05    0.78
Q140  1   0.3887  0.5600  0.6399  11.00000  0.05    0.78
Q141  1   0.2941  0.2898  0.3463  11.00000  0.05    0.78
Q142  1   0.3685  0.1417  0.2282  11.00000  0.05    0.78
Q143  1   0.2828  0.5057  0.3107  11.00000  0.05    0.78
Q144  1   0.1491  0.1248  0.2605  11.00000  0.05    0.78
Q145  1   0.6064  0.4731  0.1637  11.00000  0.05    0.78
Q146  1   0.1801 -0.0622  0.4342  11.00000  0.05    0.77
Q147  1   0.3921  0.2023  0.7085  11.00000  0.05    0.77
Q148  1   0.3951  0.2254  0.2816  11.00000  0.05    0.77
Q149  1   0.4250  0.2172  0.4839  11.00000  0.05    0.77
Q150  1   0.0509  0.4797  0.4109  11.00000  0.05    0.77
;
_shelx_res_checksum   49458

_shelx_hkl_file
;
   1   0   0 1101.02 204.211  10
   1   0   0 1311.41 204.767  12
   1   0   0 1333.09 204.864  13
   1   0   0 1590.65 204.628  16
   1   0   0 1237.84 205.621  17
  -1   0   0 1335.54 204.258   9
  -1   0   0 1364.65 204.288  10
  -1   0   0 1462.26 204.937  12
  -1   0   0 1622.84 204.445  16
   1   0   0 1516.85 204.506   1
   1   0   0 1112.34 204.952   2
   1   0   0 1267.82 204.289   4
   1   0   0 1479.07 204.895   5
   1   0   0 1301.39 204.798   6
   1   0   0 1141.00 204.624   8
   1   0   0 1046.87 204.388   8
   1   0   0 1147.58 204.361   9
  -1   0   0 1266.05 204.487   8
  -1   0   0 1420.32 204.543   8
  -1   0   0 1553.94 204.362   1
  -1   0   0 1294.41 204.327   4
   2   0   0 3969.82 613.357  17
   2   0   0 3647.40 610.403   9
   2   0   0 3693.59 611.515  13
   2   0   0 4359.42 610.687  16
  -2   0   0 4106.69 611.537   6
  -2   0   0 4205.06 610.981   8
  -2   0   0 4178.74 610.848   8
  -2   0   0 4001.67 610.430   9
  -2   0   0 3700.33 610.353   9
  -2   0   0 4145.24 610.504  10
  -2   0   0 3972.12 610.416  10
  -2   0   0 4080.12 611.191  12
  -2   0   0 4227.78 611.576  13
  -2   0   0 4048.55 610.819  15
  -2   0   0 4506.02 610.692  16
   2   0   0 4180.73 610.554   1
   2   0   0 3322.24 611.797   2
   2   0   0 3258.41 610.517   4
   2   0   0 3782.39 610.496   4
   2   0   0 4316.02 611.299   5
   2   0   0 3933.34 611.513   6
   2   0   0 3842.92 610.958   8
  -2   0   0 4355.31 611.243   5
   2   0   0 3614.17 610.359   9
   2   0   0 3840.57 610.489  10
   2   0   0 3873.76 610.428  10
   2   0   0 3987.40 611.272  12
  -2   0   0 3933.08 610.604   4
  -2   0   0 3880.77 610.576   4
  -2   0   0 4264.14 610.541   1
  -3   0   0 460.666 80.0321   6
   3   0   0 513.507 81.1137  13
   3   0   0 540.017 78.9872  16
   3   0   0 508.578 78.3896  10
   3   0   0 498.840 78.5227  10
   3   0   0 469.266 78.1666   9
   3   0   0 515.379 80.8789  12
  -3   0   0 477.919 80.4282  12
  -3   0   0 502.384 80.5064  13
  -3   0   0 516.703 79.5156  15
  -3   0   0 539.598 79.1871  16
   3   0   0 522.414 78.5922   1
   3   0   0 447.924 82.6864   2
   3   0   0 459.492 78.7746   4
   3   0   0 495.914 78.6320   4
   3   0   0 562.606 80.5227   5
   3   0   0 512.487 81.3197   6
   3   0   0 503.434 79.8961   8
   3   0   0 468.473 79.0035   8
   3   0   0 480.398 78.5432   9
  -3   0   0 536.105 79.3804   8
  -3   0   0 489.739 78.6607   9
  -3   0   0 478.720 78.2772   9
  -3   0   0 509.012 78.4741  10
  -3   0   0 474.265 78.0538  10
  -3   0   0 489.376 78.6828   4
  -3   0   0 525.341 79.6734   8
   3   0   0 515.512 87.5627  17
  -3   0   0 547.661 80.5481   5
  -3   0   0 511.616 78.6431   1
  -3   0   0 485.260 78.7690   4
  -4   0   0 157.097 27.1842   1
  -4   0   0 144.125 28.8468   8
   4   0   0 158.411 27.0025   9
  -4   0   0 138.954 27.2786   4
  -4   0   0 169.876 28.7969  16
   4   0   0 150.712 26.9102   1
   4   0   0 199.451 39.0738   2
   4   0   0 113.924 27.3196   4
   4   0   0 150.325 27.4880   4
   4   0   0 151.771 30.2820   5
  -4   0   0 149.809 29.8042   5
   4   0   0 138.616 29.6424   8
  -4   0   0 148.491 26.9851   9
   4   0   0 146.900 26.1089   9
   4   0   0 146.458 26.8926  10
   4   0   0 157.544 27.0254  10
   4   0   0 189.973 33.3817  12
   4   0   0 128.361 27.6576  16
   4   0   0 205.989 48.5882  17
  -4   0   0 127.430 30.3908  12
   4   0   0 191.881 34.7220   6
  -4   0   0 162.129 28.8974   8
  -4   0   0 182.181 31.1930  15
  -4   0   0 162.211 26.6314   9
  -4   0   0 140.028 26.7754  10
   5   0   0 137.270 24.8218  10
   5   0   0 99.2763 24.1040  10
  -5   0   0 137.947 27.5273   8
   5   0   0 153.675 33.0595  12
  -5   0   0 121.789 23.7021   9
  -5   0   0 113.432 24.4932  10
  -5   0   0 108.321 30.6485  13
  -5   0   0 173.015 30.6646  15
  -5   0   0 154.254 27.2735  16
   5   0   0 88.6891 23.3668   1
   5   0   0 206.128 42.3148   2
   5   0   0 97.6388 25.5075   4
   5   0   0 140.399 25.9548   4
   5   0   0 167.556 29.9678   5
   5   0   0 210.180 36.7032   6
   5   0   0 138.455 29.2929   8
   5   0   0 107.213 24.3052   9
   5   0   0 98.4940 22.6136   9
  -5   0   0 145.733 24.6574   1
  -5   0   0 136.001 25.1336   4
  -5   0   0 97.7382 26.6393   8
   5   0   0 146.928 30.1504  15
   5   0   0 79.7575 24.5246  16
   5   0   0 206.304 54.1159  17
  -5   0   0 140.120 24.5734   9
  -6   0   0 412.932 54.2526   9
  -6   0   0 366.344 56.6532   8
  -6   0   0 376.287 53.7498  10
  -6   0   0 323.418 59.1645  12
   6   0   0 322.289 53.2908   9
   6   0   0 246.184 51.8943   9
   6   0   0 318.997 53.5973  10
   6   0   0 345.542 53.8001  10
   6   0   0 403.783 59.0820   8
   6   0   0 333.226 54.5985   4
   6   0   0 365.973 58.7798  15
   6   0   0 221.966 53.4396  16
  -6   0   0 420.753 58.5865  15
  -6   0   0 410.833 58.0423  16
   6   0   0 238.022 52.4194   1
   6   0   0 498.776 75.6074   2
  -6   0   0 333.915 54.1162   4
  -6   0   0 350.930 57.4962   5
  -6   0   0 297.656 59.5390  13
  -6   0   0 268.517 52.9982  14
  -6   0   0 389.361 55.2895   1
  -6   0   0 272.160 54.9188   8
  -6   0   0 292.300 52.1240   9
  -7   0   0 188.415 47.3301   8
  -7   0   0 235.013 44.7627   9
  -7   0   0 294.797 46.4706  10
  -7   0   0 291.088 52.5439  12
  -7   0   0 276.690 53.6818  13
  -7   0   0 241.111 46.2939  14
  -7   0   0 317.624 51.5415  15
  -7   0   0 278.074 49.4171   8
   7   0   0 237.089 45.6445   1
   7   0   0 317.991 64.2436   2
   7   0   0 304.867 47.8697   4
  -7   0   0 279.026 50.6463   5
   7   0   0 307.762 52.3912   5
   7   0   0 370.134 59.7953   6
  -7   0   0 316.006 46.8478   9
   7   0   0 446.421 87.2477  17
   7   0   0 238.724 46.3459  10
   7   0   0 291.230 46.9976  10
   7   0   0 255.988 55.7064  12
  -7   0   0 327.137 48.3843  16
  -7   0   0 312.228 46.2890   1
  -7   0   0 282.195 47.1185   4
   7   0   0 223.317 46.7470  16
   7   0   0 208.406 44.7878   9
   7   0   0 321.852 52.7718   8
   7   0   0 261.318 51.8188  15
   7   0   0 226.761 45.7346   9
  -8   0   0 378.319 59.3748   4
   8   0   0 333.167 58.9909   1
   8   0   0 436.151 77.7772   2
   8   0   0 358.628 59.7077   4
   8   0   0 360.564 64.9906   5
   8   0   0 475.810 72.6993   6
   8   0   0 358.149 64.2622   8
  -8   0   0 289.693 56.9870   9
  -8   0   0 360.517 58.4994  10
  -8   0   0 405.120 62.0071   8
  -8   0   0 384.642 58.5442   9
  -8   0   0 402.583 63.6145   5
   8   0   0 367.365 61.1910  16
   8   0   0 289.807 57.4369   9
   8   0   0 316.396 58.0638   9
   8   0   0 392.517 59.3656  10
   8   0   0 269.324 59.6449  10
  -8   0   0 205.251 59.2312   8
  -8   0   0 351.365 58.6846   1
   8   0   0 590.376 106.255  17
  -8   0   0 360.409 63.9748  12
  -8   0   0 347.500 66.1988  13
  -8   0   0 332.729 58.3216  14
  -8   0   0 442.896 63.6469  15
   8   0   0 441.470 76.3419  12
   8   0   0 333.291 63.8470  15
  -8   0   0 340.547 60.5989  16
   9   0   0 36.8785 16.0313   9
  -9   0   0 46.3632 24.6927  12
  -9   0   0 35.1671 21.5007   5
  -9   0   0 54.3036 15.9381  14
  -9   0   0 -4.0498 19.6326   8
  -9   0   0 49.4705 22.6293   8
  -9   0   0 54.6450 16.3199   9
  -9   0   0 45.0876 14.6280   9
  -9   0   0 41.7303 16.1887  10
   9   0   0 29.7669 25.3290   5
   9   0   0 74.7838 34.5235   6
   9   0   0 38.3661 19.4793   4
   9   0   0 63.2018 19.2240  10
  -9   0   0 52.6058 14.9425   1
  -9   0   0 21.5495 24.2781  15
   9   0   0 18.6677 16.5940   9
  -9   0   0 34.7110 25.5994  13
   9   0   0 65.8921 66.2006  17
  -9   0   0 35.2712 17.1513   4
   9   0   0 47.1413 26.6654  15
   9   0   0 50.5272 16.3042   1
   9   0   0 75.7536 41.6220   2
   9   0   0 47.4334 26.1815   8
  10   0   0 -18.085 24.3313  15
 -10   0   0 13.0635 16.2732   4
  10   0   0 8.33188 71.7639  17
  10   0   0 -26.599 23.7127   5
  10   0   0 15.3249 31.5079   6
  10   0   0 9.07233 18.2261   4
 -10   0   0 -11.496 12.7776  14
 -10   0   0 -12.941 21.9317  15
  10   0   0 27.4725 13.9177   1
  10   0   0 25.7437 40.4797   2
 -10   0   0 21.0809 21.4561  12
 -10   0   0 5.19847 24.3554  13
 -10   0   0 16.2956 13.1664   9
 -10   0   0 34.0674 21.4809   8
  10   0   0 -1.7741 17.3645  10
 -10   0   0 21.5851 18.8876   8
  10   0   0 -9.0504 23.1884   8
  10   0   0 -33.593 15.4465   9
  10   0   0 -6.8616 14.4423   9
 -10   0   0 11.2843 11.6301   9
 -10   0   0 5.35145 12.6626  10
 -10   0   0 14.1401 19.7642   5
 -10   0   0 -8.1761 11.9051   1
 -10   0   0 -2.5306 9.07227   3
  11   0   0 -0.2665 18.6818   4
  11   0   0 -6.5816 16.7307   9
 -11   0   0 14.6011 9.73127   3
  11   0   0 23.7597 21.5348   9
 -11   0   0 12.9623 19.6112   8
 -11   0   0 13.1611 22.9701  12
 -11   0   0 -30.805 25.4011  13
  11   0   0 26.0933 42.7664   2
 -11   0   0 -6.8798 22.9117  15
  11   0   0 -1.8642 33.0265   6
  11   0   0 81.0896 83.6380  17
 -11   0   0 14.8760 13.9812  14
  11   0   0 18.8694 18.0276  10
 -11   0   0 -3.0058 14.4189  10
  11   0   0 -8.5933 22.8611   8
  11   0   0 -7.7731 11.7044   7
  11   0   0 -0.7672 39.1285  15
 -12   0   0 27.1620 22.9108  12
  12   0   0 11.2450 17.9839   4
  12   0   0 8.14562 11.0637   7
 -12   0   0 23.5412 10.0642   3
 -12   0   0 -8.6587 26.6466  13
 -12   0   0 28.3335 14.1819  14
 -12   0   0 8.25533 24.0952  15
  12   0   0 -8.4897 34.3961   6
  12   0   0 10.6141 17.5951  10
  12   0   0 49.7137 85.2520  17
 -12   0   0 -14.656 18.6547   8
  12   0   0 -1.9456 43.4790   2
 -13   0   0 75.5820 18.9099  14
 -13   0   0 130.867 29.3395  12
  13   0   0 56.1161 22.9271   4
  13   0   0 79.7198 51.9572   2
 -13   0   0 73.6903 36.8142  13
 -13   0   0 62.2862 28.7475  15
  13   0   0 74.5233 17.5788   7
  13   0   0 42.8092 21.3248  10
  13   0   0 22.4875 95.5874  17
 -13   0   0 79.1945 16.0509   3
  13   0   0 56.9572 40.9222   6
 -13   0   0 49.5962 24.4622   8
  14   0   0 -27.747 33.2815   6
 -14   0   0 3.57333 14.3345  14
  14   0   0 -12.803 11.9740   7
 -14   0   0 -42.856 16.9564   8
  14   0   0 -21.518 16.4811  10
  14   0   0 1.81490 18.5887   4
 -14   0   0 3.22677 8.55606  11
 -14   0   0 43.2774 30.3907  13
 -14   0   0 -4.7265 9.09285   3
 -14   0   0 6.58952 24.2204  15
  15   0   0 338.403 45.4056   7
 -15   0   0 302.839 44.1455  11
 -15   0   0 300.838 60.6983  13
 -15   0   0 314.298 47.1701  14
 -15   0   0 195.434 52.7953  15
  15   0   0 185.551 62.1584   6
  15   0   0 162.460 47.4836   4
  15   0   0 158.235 47.2157  10
  15   0   0 258.699 134.457  17
 -15   0   0 319.824 43.8989   3
  15   0   0 248.036 81.6805   2
 -15   0   0 161.820 48.1465   8
  16   0   0 28.2324 26.7296   4
  16   0   0 76.3709 40.3705   6
 -16   0   0 140.387 23.6562  14
 -16   0   0 99.4204 19.7398   3
 -16   0   0 27.8445 31.2011  15
 -16   0   0 117.757 20.6535  11
  16   0   0 124.962 23.0266   7
  16   0   0 63.4868 25.9680  10
 -16   0   0 40.9019 25.4487   8
 -16   0   0 159.511 43.0509  13
  17   0   0 51.2333 30.8966  10
  17   0   0 17.9294 28.3989   4
  17   0   0 61.6201 17.4961   7
 -17   0   0 31.3496 32.4662  15
 -17   0   0 69.2908 19.4688  14
 -17   0   0 52.2792 15.0130   3
 -17   0   0 74.7817 15.9301  11
 -18   0   0 12.7163 24.6937  15
 -18   0   0 5.56409 11.4446   3
 -18   0   0 14.2380 15.3139  14
  18   0   0 20.7438 14.1168   7
 -18   0   0 18.7857 11.8976  11
 -19   0   0 27.2148 13.7932   3
 -19   0   0 51.7225 29.3670  15
 -19   0   0 35.3964 17.8910  14
 -19   0   0 40.8206 12.7275  11
  19   0   0 10.1202 13.3952   7
 -20   0   0 -5.6993 10.0720  11
 -20   0   0 16.5582 17.2619  14
  20   0   0 3.46357 13.7986   7
 -20   0   0 -3.7136 11.5704   3
 -21   0   0 29.7717 16.3846  14
 -21   0   0 -20.539 15.2177  11
  21   0   0 -5.5102 13.2598   7
  22   0   0 -4.2912 11.8400   7
 -22   0   0 17.8727 15.8476  14
  23   0   0 39.4785 13.6327   7
   0  -1   0 -0.2297 7.35271  16
   0  -1   0 -0.9797 1.97904   8
   0  -1   0 -0.9575 3.13941  13
   0  -1   0 -4.9463 2.77782   5
   0  -1   0 -1.0819 1.57331   9
   0  -1   0 6.35647 2.88483   6
   0  -1   0 1.69028 1.45709   9
   0  -1   0 1.98423 1.48286  10
   0  -1   0 -1.1112 5.99547   1
   0  -1   0 2.44456 2.76525   2
   0  -1   0 -0.1844 3.23736  12
   0  -1   0 0.12694 4.17305  17
   0  -1   0 -1.6354 1.60582  10
   0   1   0 0.66211 1.66037   9
   0   1   0 2.21639 3.04997  13
   0   1   0 -0.4731 2.83934  12
   0   1   0 -1.9621 2.69137   5
   0   1   0 0.39165 2.18933   8
   0   1   0 4.68775 4.34103   1
   0   1   0 0.73133 2.71663   6
   0   1   0 -0.4369 3.63596  17
   0   1   0 1.90295 2.59667   2
   0   1   0 -1.0506 4.93382  16
   0   1   0 1.35325 1.60019  10
   0   1   0 0.16918 1.81148   8
  -1  -1   0 5015.03 881.750   2
  -1  -1   0 5745.86 881.309   9
   1  -1   0 5667.83 881.514   6
   1  -1   0 5468.57 881.303   8
   1  -1   0 5754.83 881.178   9
   1  -1   0 5857.09 881.731   1
   1  -1   0 6100.38 881.880  16
  -1  -1   0 6529.89 882.086   5
  -1  -1   0 5545.32 881.301   9
   1  -1   0 5530.32 881.423  12
   1  -1   0 5506.62 881.523  13
  -1  -1   0 5955.76 881.392  10
  -1  -1   0 5045.72 881.300   4
  -1  -1   0 5978.32 881.476   4
   1  -1   0 4410.50 882.107  17
  -1  -1   0 6191.72 882.106  12
   1  -1   0 5931.07 881.202   9
  -1  -1   0 5542.41 882.197  17
  -1  -1   0 6315.70 882.119  13
   1  -1   0 5803.53 881.200  10
   1  -1   0 5706.62 881.400   5
  -1  -1   0 5758.69 881.326  10
  -1  -1   0 5649.14 881.954   6
   1  -1   0 5492.85 881.413  12
   1  -1   0 5910.82 881.183  10
   1  -1   0 5372.10 881.364   5
  -1  -1   0 5655.76 881.524   8
  -1  -1   0 5835.11 881.609   8
   1   1   0 5615.30 881.313  10
   1   1   0 5577.53 881.504   8
  -1   1   0 5575.82 881.518  13
  -1   1   0 5703.86 881.569   1
  -1   1   0 5005.27 881.818   2
   1   1   0 5895.91 881.620   8
   1   1   0 6095.58 882.092  13
   1   1   0 6263.62 881.636  15
   1   1   0 6341.29 882.001   5
   1   1   0 5630.29 882.157  17
  -1   1   0 5981.71 881.700  16
  -1   1   0 5459.84 882.281  17
   1   1   0 6015.55 882.295   1
   1   1   0 6187.57 881.426  10
   1   1   0 6080.26 881.399   4
  -1   1   0 5758.30 881.191   9
   1   1   0 6086.28 882.072  12
   1   1   0 5831.29 881.955   6
  -1   1   0 5737.91 881.327   8
   1   1   0 5852.48 881.312   9
   1   1   0 5483.04 881.299   9
   1   1   0 6135.91 882.510  16
   1   1   0 5182.22 881.749   2
  -1   1   0 5738.80 881.173  10
  -1   1   0 5796.17 881.303   8
   2  -1   0 296.473 46.4942  10
   2  -1   0 286.774 46.3781   4
  -2  -1   0 294.449 46.9588  10
   2  -1   0 350.651 46.7161  10
   2  -1   0 277.076 47.4570  13
  -2  -1   0 305.314 49.9567   1
  -2  -1   0 274.449 48.9384   2
  -2  -1   0 317.096 51.2589  16
   2  -1   0 271.584 46.9802  12
   2  -1   0 307.604 47.0902   5
   2  -1   0 298.074 46.4779   9
  -2  -1   0 248.525 46.8404   9
  -2  -1   0 282.997 46.9789  10
   2  -1   0 297.471 46.9143   8
   2  -1   0 269.597 46.9401   1
  -2  -1   0 293.209 48.8428   6
  -2  -1   0 276.672 47.1290   4
   2  -1   0 344.471 52.0540  17
   2  -1   0 307.372 46.5589   4
  -2  -1   0 315.548 51.3081  17
   2  -1   0 328.532 49.8531   2
  -2  -1   0 293.936 47.6820   8
  -2  -1   0 328.217 49.3016  13
  -2  -1   0 258.465 47.4273   4
  -2  -1   0 335.609 47.9368   8
  -2  -1   0 311.053 47.0852   9
   2  -1   0 318.778 47.6475   6
   2  -1   0 318.678 46.4408   9
  -2   1   0 299.902 47.0485   8
   2   1   0 333.793 52.5248  17
  -2   1   0 307.331 46.8527   8
   2   1   0 308.659 48.8370  13
   2   1   0 288.927 46.8350  10
   2   1   0 297.008 47.3596  10
   2   1   0 330.299 49.3684  12
  -2   1   0 277.126 48.8392   2
  -2   1   0 303.863 50.4712  17
   2   1   0 316.381 46.9790   9
   2   1   0 358.131 48.1818  15
   2   1   0 293.449 47.4052   4
   2   1   0 351.430 49.2331   5
   2   1   0 322.002 49.4848   6
   2   1   0 276.704 46.8538   4
  -2   1   0 286.075 46.4467  10
  -2   1   0 303.005 46.5071   9
  -2   1   0 308.979 47.4940   6
  -2   1   0 277.581 47.0316  12
  -2   1   0 308.394 47.5716  13
   2   1   0 273.460 47.0219   9
  -2   1   0 318.454 47.1414   5
   2   1   0 319.837 47.6595   8
   2   1   0 221.328 48.9343   1
   2   1   0 291.145 49.3288   2
   2   1   0 233.225 49.7121  16
   2   1   0 319.085 48.1676   8
   3  -1   0 48.5461 13.4275  12
  -3  -1   0 73.0747 12.6131  10
  -3  -1   0 53.4613 17.4016   1
  -3  -1   0 64.2678 14.6822   8
   3  -1   0 65.6848 12.7901   5
   3  -1   0 64.5060 13.0001   8
   3  -1   0 70.3522 12.0227   9
   3  -1   0 64.1299 20.7005   2
  -3  -1   0 61.9317 20.3583  16
  -3  -1   0 112.781 18.7044  15
  -3  -1   0 28.2099 11.0793  10
  -3  -1   0 53.8772 12.7702   4
   3  -1   0 38.4119 12.0555   4
  -3  -1   0 50.4959 11.8859   9
   3  -1   0 100.958 16.5977   6
   3  -1   0 78.7079 28.5063  17
  -3  -1   0 53.7665 24.0873   2
   3  -1   0 44.6178 10.4615   9
   3  -1   0 62.3740 11.0337  10
   3  -1   0 64.9476 11.9765  10
  -3  -1   0 41.5741 12.7438   4
  -3  -1   0 62.9375 14.2919   8
   3  -1   0 55.9152 11.1952   4
  -3  -1   0 61.0936 11.9454   9
  -3  -1   0 86.2432 21.0667  13
   3  -1   0 62.4139 15.8574  13
  -3   1   0 55.9717 11.0045   9
   3   1   0 52.2842 12.1113   9
   3   1   0 76.9857 13.0692   9
   3   1   0 79.9571 16.8861  15
   3   1   0 69.9431 12.0002  10
  -3   1   0 39.9802 9.70953   4
  -3   1   0 64.0477 12.6114   8
   3   1   0 111.407 30.4890  17
  -3   1   0 89.9308 14.8769  15
  -3   1   0 73.1945 11.7652   9
   3   1   0 56.7591 15.5993   1
  -3   1   0 59.3614 10.6432  10
   3   1   0 51.7914 13.7328   4
  -3   1   0 67.1475 13.4935  12
  -3   1   0 54.0914 15.0250  13
  -3   1   0 63.9362 13.3400   8
   3   1   0 41.6877 11.7303   4
   3   1   0 97.5100 20.5203   6
  -3   1   0 59.5861 13.0673   5
  -3   1   0 59.4072 14.5244   6
   3   1   0 33.8512 12.7927  10
  -3   1   0 47.5088 10.4354   4
   3   1   0 62.8313 15.5780   8
   3   1   0 65.8218 17.8337  16
   3   1   0 79.7038 20.8023   2
   3   1   0 76.8706 18.2772  12
   3   1   0 63.0941 13.5817   8
   3   1   0 77.8257 17.2675   5
  -4  -1   0 32.4618 18.7267  15
  -4  -1   0 12.8347 7.65852  10
   4  -1   0 38.3647 17.2809   6
   4  -1   0 8.64102 6.95852   9
   4  -1   0 16.2466 9.18866   9
   4  -1   0 27.0396 11.6870   8
   4  -1   0 24.6214 8.52931  10
   4  -1   0 31.7166 23.3157   2
   4  -1   0 19.8704 8.74848   4
  -4  -1   0 7.64354 20.2083  16
  -4  -1   0 14.3679 9.51100   9
   4  -1   0 12.1534 10.0293  10
   4  -1   0 13.8720 14.4090  12
  -4  -1   0 4.52847 10.1743   9
  -4  -1   0 22.2086 11.1873  10
   4  -1   0 39.9689 12.1773   5
  -4  -1   0 -0.7455 14.9406   1
   4  -1   0 20.4584 10.5392   4
  -4  -1   0 12.8387 11.5025   4
  -4  -1   0 16.8134 13.6529   8
   4  -1   0 29.2781 33.1677  17
  -4  -1   0 6.60086 12.4940   8
   4   1   0 18.6869 14.1673  16
  -4   1   0 21.9107 11.6056   5
  -4   1   0 10.8471 6.43368   4
   4   1   0 8.91981 9.20566  10
   4   1   0 16.3357 12.7140   4
  -4   1   0 13.0944 11.3346   8
   4   1   0 15.0703 16.1138  15
  -4   1   0 14.7790 7.22119  10
   4   1   0 7.99065 16.2036   5
   4   1   0 0.05657 9.09585   9
  -4   1   0 11.3728 11.9968  12
  -4   1   0 5.20843 14.1877  13
  -4   1   0 10.6745 14.9435  15
  -4   1   0 15.3949 11.7757   8
  -4   1   0 10.0912 9.79353   9
   4   1   0 85.5518 38.9262  17
   4   1   0 33.1929 15.7343   8
   4   1   0 11.1306 11.3191  10
   4   1   0 38.0126 21.8257   6
   4   1   0 14.9816 11.2027   8
  -4   1   0 7.81253 7.92537   9
   4   1   0 47.7258 23.3845   2
   4   1   0 37.4927 19.3647  12
   4   1   0 8.86710 11.6466   1
   4   1   0 13.6019 11.4700   9
   5  -1   0 60.7380 24.1392   6
   5  -1   0 13.1570 9.62678   9
  -5  -1   0 9.42689 12.5703   9
  -5  -1   0 -1.8613 23.3416  12
  -5  -1   0 36.5477 14.7137  10
  -5  -1   0 66.0897 24.0564  15
   5  -1   0 23.8384 21.0299  12
   5  -1   0 20.4249 12.0434   4
   5  -1   0 30.7971 14.2118   4
   5  -1   0 69.8030 18.2729   5
  -5  -1   0 41.5217 24.5267  16
   5  -1   0 30.4401 12.6312   9
   5  -1   0 25.1402 15.2507   8
  -5  -1   0 22.5795 12.2100   9
   5  -1   0 22.7491 12.3697  10
  -5  -1   0 -4.1008 16.9201   8
   5  -1   0 57.7126 31.5242   2
  -5  -1   0 43.4662 20.9575   5
  -5  -1   0 29.7442 15.7706   8
  -5  -1   0 47.3388 16.2534   4
   5  -1   0 27.1393 13.4569  10
   5  -1   0 56.1894 44.6721  17
  -5  -1   0 15.9401 18.4773   1
   5   1   0 101.565 31.6537   2
   5   1   0 4.08141 17.0681  16
  -5   1   0 28.9377 16.2863   5
  -5   1   0 12.9103 16.4801  12
   5   1   0 40.9858 14.6024  10
  -5   1   0 15.9877 15.2288   8
   5   1   0 50.1885 21.5368   5
  -5   1   0 36.6921 10.2274   4
  -5   1   0 19.8519 12.8128   9
   5   1   0 10.9549 19.6033   8
  -5   1   0 12.2982 15.2747   8
  -5   1   0 43.9425 12.9936  14
  -5   1   0 23.1129 19.7276  15
   5   1   0 21.5764 21.0161  15
   5   1   0 91.9112 29.5642   6
   5   1   0 54.0626 16.3618   4
  -5   1   0 3.46323 19.0195  13
  -5   1   0 43.6897 11.4689  10
   5   1   0 47.8397 25.2792  12
   5   1   0 21.8139 14.6329   1
   5   1   0 14.5774 11.7749   9
   5   1   0 24.8843 14.7647   9
   6  -1   0 -5.7064 17.0739   8
  -6  -1   0 23.3184 13.5745   9
  -6  -1   0 13.1229 19.6059   5
   6  -1   0 46.5972 19.8028   5
  -6  -1   0 23.0283 17.1758   4
   6  -1   0 37.4159 24.1410  12
   6  -1   0 26.9421 14.7938  10
   6  -1   0 12.8146 14.5428   4
   6  -1   0 9.99919 14.8129   4
  -6  -1   0 -1.1551 18.5511   8
  -6  -1   0 20.2623 23.9271  15
   6  -1   0 50.0875 48.3387  17
   6  -1   0 30.6574 13.6179   9
   6  -1   0 6.88541 12.6811  10
  -6  -1   0 22.7071 13.0043   9
  -6  -1   0 15.3718 15.8917  10
  -6  -1   0 -7.8286 16.7455  13
   6  -1   0 12.0313 9.43049   9
  -6  -1   0 -2.7864 23.1119  12
   6  -1   0 49.3273 25.4153   6
   6  -1   0 55.2046 34.4151   2
   6   1   0 18.1061 16.0220  10
  -6   1   0 4.49564 19.5897  13
  -6   1   0 9.82530 20.2297  15
   6   1   0 6.08163 22.3629  15
   6   1   0 0.29999 13.9497   1
   6   1   0 18.0946 26.3960  12
  -6   1   0 -6.2983 17.8645  12
   6   1   0 66.3425 33.8765   2
   6   1   0 22.8811 22.0689   8
  -6   1   0 -2.1543 11.1977  10
  -6   1   0 9.71531 12.3375  14
   6   1   0 -3.0041 17.3827  16
  -6   1   0 15.2001 11.3779   9
   6   1   0 3.36695 15.1726   9
  -6   1   0 19.0062 16.7718   5
  -6   1   0 13.1901 16.2910   8
   6   1   0 60.4552 31.1070   6
   6   1   0 165.100 61.1895  17
   6   1   0 -0.6666 12.1724   9
   6   1   0 35.0559 22.0582   5
  -6   1   0 7.33158 16.9254   8
   6   1   0 14.0352 16.7884   4
  -6   1   0 11.4047 10.2282   4
  -7  -1   0 150.729 30.4163   9
   7  -1   0 238.084 52.6744   2
  -7  -1   0 175.716 34.1198   4
  -7  -1   0 191.566 32.8408  10
  -7  -1   0 192.292 30.1814  14
   7  -1   0 164.073 36.2426   5
   7  -1   0 122.986 29.1491   9
  -7  -1   0 221.194 39.9573  15
   7  -1   0 306.122 72.0047  17
  -7  -1   0 174.879 40.6654  13
   7  -1   0 166.250 31.3208   9
  -7  -1   0 181.382 31.5408   9
   7  -1   0 236.451 33.2723   4
   7  -1   0 164.012 31.2164  10
  -7  -1   0 155.036 35.1974   8
   7  -1   0 213.894 32.4946  10
   7  -1   0 91.7159 32.0965   4
   7  -1   0 226.751 43.8105   6
  -7  -1   0 161.020 39.6393  12
   7  -1   0 190.200 40.9244  12
   7  -1   0 146.850 35.6652   8
  -7  -1   0 144.757 36.6133   5
   7   1   0 141.555 32.7167   1
  -7   1   0 187.383 31.0329  14
   7   1   0 221.030 34.5222   4
   7   1   0 123.318 31.8740   9
  -7   1   0 150.022 33.0346   8
  -7   1   0 147.552 34.4416   5
   7   1   0 184.900 38.5277   8
   7   1   0 115.877 34.1007  16
   7   1   0 197.403 50.7529   2
   7   1   0 132.039 30.2474   9
   7   1   0 176.438 44.6132  12
  -7   1   0 236.797 36.7405  15
   7   1   0 149.834 38.5717  15
  -7   1   0 168.983 36.8533  12
  -7   1   0 201.120 34.9119   8
  -7   1   0 184.767 30.0920   9
   7   1   0 345.344 81.5743  17
  -7   1   0 108.284 29.0689   4
  -7   1   0 151.448 38.1597  13
   7   1   0 169.593 38.7530   5
  -7   1   0 139.657 30.1845  10
   7   1   0 211.713 33.0160  10
   7   1   0 209.510 47.7020   6
   8  -1   0 4.22844 20.2765   8
   8  -1   0 14.9653 14.7127  10
  -8  -1   0 -5.4886 17.7028   1
   8  -1   0 10.8529 15.3481   9
  -8  -1   0 18.0242 18.4634   4
  -8  -1   0 24.1088 14.4280   9
  -8  -1   0 21.1028 15.6503  10
   8  -1   0 20.7110 22.7326   5
   8  -1   0 50.2095 37.5627   2
  -8  -1   0 27.7311 25.2479  13
  -8  -1   0 49.2214 23.0248   5
   8  -1   0 42.5638 17.0649  10
   8  -1   0 62.7898 16.8532   4
  -8  -1   0 28.6168 13.0547  14
  -8  -1   0 2.89047 26.0285  15
   8  -1   0 40.0358 29.1815   6
   8  -1   0 49.7395 53.0973  17
  -8  -1   0 30.9857 24.8248  12
  -8  -1   0 22.3778 20.9622   8
   8  -1   0 -10.708 26.6445  12
   8  -1   0 10.3480 11.8166   9
  -8  -1   0 39.3210 14.7698   9
  -8  -1   0 28.6858 24.0353  16
  -8   1   0 -1.5662 15.1976   8
   8   1   0 33.0925 16.8059   9
  -8   1   0 16.7638 12.0766   4
   8   1   0 13.7070 18.3020   4
   8   1   0 16.7786 33.1495   6
  -8   1   0 29.0067 21.5374  15
  -8   1   0 6.57730 13.0519  10
  -8   1   0 11.7926 10.2215   9
   8   1   0 20.2606 23.1504   5
  -8   1   0 18.2217 18.4538   5
  -8   1   0 10.1070 19.9440   8
   8   1   0 26.0961 17.6922  10
   8   1   0 17.5984 23.2587   8
  -8   1   0 19.8346 14.4258  14
   8   1   0 38.8190 67.5932  17
   8   1   0 25.7202 16.6754   1
   8   1   0 58.9675 39.3770   2
   8   1   0 22.7195 26.1278  15
   8   1   0 32.5387 22.0395  16
  -8   1   0 21.3196 11.7795   7
   8   1   0 24.8822 14.4371   9
  -8   1   0 13.7166 21.6761  12
  -8   1   0 21.8840 23.7118  13
   9  -1   0 116.948 24.5020   4
  -9  -1   0 73.5268 27.6831   5
  -9  -1   0 90.5279 31.2027  12
   9  -1   0 63.4227 22.3634  10
  -9  -1   0 101.085 25.0899   4
   9  -1   0 80.8182 21.4804   9
   9  -1   0 121.463 46.7193   2
   9  -1   0 94.7252 23.0526   9
  -9  -1   0 92.8661 21.2460   9
  -9  -1   0 84.0104 27.9320   8
  -9  -1   0 125.850 23.7666   9
  -9  -1   0 90.3173 33.2289  13
   9  -1   0 104.310 31.5131   5
   9  -1   0 129.484 67.6583  17
   9  -1   0 101.360 24.2111  10
  -9  -1   0 98.9417 24.8014   1
   9  -1   0 105.607 38.7887   6
  -9  -1   0 123.853 32.9868  15
   9  -1   0 65.7991 29.1468   8
  -9  -1   0 100.811 23.4765  10
  -9  -1   0 101.880 21.2829  14
  -9  -1   0 82.8775 28.6919  16
  -9   1   0 124.213 21.3598   7
   9   1   0 120.351 25.0888  10
  -9   1   0 115.404 20.1631   3
  -9   1   0 127.073 21.7515   9
   9   1   0 135.014 27.3010   4
   9   1   0 125.116 30.0374  16
   9   1   0 132.913 35.4745  15
  -9   1   0 74.9188 21.5424  10
   9   1   0 171.121 80.7148  17
  -9   1   0 117.028 30.7264  12
  -9   1   0 100.231 27.5430   5
   9   1   0 118.696 40.6727   6
   9   1   0 139.309 48.8924   2
  -9   1   0 111.344 22.4662  14
  -9   1   0 108.038 33.2910  13
   9   1   0 111.088 25.1285   9
   9   1   0 122.674 31.4582   8
   9   1   0 84.1782 32.2264   5
  -9   1   0 61.3426 19.1405   9
   9   1   0 125.619 23.0282   9
  -9   1   0 119.287 28.4919  15
   9   1   0 79.8188 24.9132   1
  -9   1   0 80.8990 25.4643   8
  -9   1   0 76.7437 22.1722   4
  -9   1   0 105.770 27.8670   8
  10  -1   0 12.3161 15.2254   9
 -10  -1   0 26.3575 22.1691   8
 -10  -1   0 19.0321 12.8030  14
 -10  -1   0 -3.8254 24.9270  13
 -10  -1   0 7.65993 14.1131   9
 -10  -1   0 -0.4653 25.4709  15
  10  -1   0 31.4098 66.6790  17
 -10  -1   0 19.3473 20.9353   5
  10  -1   0 20.2699 41.1395   2
 -10  -1   0 15.3131 18.3997   4
 -10  -1   0 13.9146 15.5879  10
  10  -1   0 39.6780 15.8728  10
  10  -1   0 47.1477 17.1197  10
  10  -1   0 15.2101 13.9620   9
  10  -1   0 4.48547 16.3230   4
 -10  -1   0 -4.7324 15.7119   1
 -10  -1   0 13.3731 9.57129   3
  10  -1   0 -0.3565 21.1275   8
 -10  -1   0 30.4652 24.4597  12
 -10  -1   0 -1.9577 14.1998   9
  10  -1   0 7.59829 33.6411   6
  10  -1   0 -20.558 24.9642   5
 -10  -1   0 -32.871 20.7731  16
 -10   1   0 18.9440 10.9259   3
  10   1   0 4.70342 16.0944   9
 -10   1   0 26.3184 22.4293  12
  10   1   0 31.8482 34.0359   6
  10   1   0 43.9912 75.7684  17
  10   1   0 41.0594 22.9262   8
  10   1   0 9.74560 24.6254   5
 -10   1   0 14.3321 17.7346   5
 -10   1   0 12.9985 13.8857  14
 -10   1   0 9.19961 27.1982  13
  10   1   0 20.0090 18.0468  10
 -10   1   0 16.7325 22.0996  15
  10   1   0 14.7235 17.7554   1
  10   1   0 15.2084 17.2987   9
 -10   1   0 7.76518 12.8907  10
 -10   1   0 29.8181 13.2039   9
 -10   1   0 -35.164 18.9794   8
  10   1   0 14.9112 11.4354   7
 -10   1   0 11.3742 19.4117   8
  10   1   0 13.4251 20.1578   4
  10   1   0 21.6449 41.5600   2
  10   1   0 -12.765 26.3867  15
  10   1   0 31.5969 23.0608  16
  11  -1   0 222.602 35.8706   7
  11  -1   0 207.311 38.5715  10
  11  -1   0 228.535 55.5714   6
 -11  -1   0 205.816 42.1155   8
 -11  -1   0 132.538 36.2189   9
 -11  -1   0 177.153 34.2741   3
  11  -1   0 180.614 47.1148   5
 -11  -1   0 183.789 41.9663  16
 -11  -1   0 207.609 40.7578   4
  11  -1   0 158.962 44.2910   8
 -11  -1   0 245.475 46.9375  12
  11  -1   0 183.342 38.5208   4
 -11  -1   0 175.861 37.1455  10
  11  -1   0 270.245 64.7766   2
  11  -1   0 155.773 37.0267   9
 -11  -1   0 199.177 35.8505  14
 -11  -1   0 241.580 51.5126  13
 -11  -1   0 185.188 44.8249  15
  11  -1   0 400.370 109.253  17
 -11  -1   0 200.203 37.6827   9
 -11  -1   0 181.063 38.9795   1
 -11   1   0 223.322 36.7446  14
 -11   1   0 252.655 54.5560  13
  11   1   0 202.653 38.1820   9
  11   1   0 255.070 66.0836   2
  11   1   0 158.534 43.4772   8
  11   1   0 225.227 41.0912   4
  11   1   0 224.926 36.0319   7
  11   1   0 234.737 39.7445   1
  11   1   0 197.345 38.8427  10
 -11   1   0 190.307 35.9746   9
  11   1   0 225.818 42.9191  16
  11   1   0 406.691 115.163  17
 -11   1   0 203.189 42.7874  15
  11   1   0 219.681 55.9176   6
 -11   1   0 207.552 42.7669   5
 -11   1   0 190.895 40.6386   8
 -11   1   0 233.755 35.2305   3
  11   1   0 171.702 47.5933  15
 -11   1   0 246.208 46.1789  12
  11   1   0 141.028 38.0338   9
  12  -1   0 130.357 53.7414   2
 -12  -1   0 138.879 30.6914  12
  12  -1   0 82.4357 18.6108   7
  12  -1   0 127.907 92.4491  17
  12  -1   0 72.2117 41.1526   6
 -12  -1   0 105.209 25.2314   9
  12  -1   0 64.4183 22.2209  10
 -12  -1   0 61.4473 16.4332   3
  12  -1   0 73.1626 23.0236   4
 -12  -1   0 53.0520 31.7540  13
 -12  -1   0 102.096 26.1790   8
 -12  -1   0 48.0262 23.9939   1
 -12  -1   0 84.1919 29.5648  15
 -12  -1   0 4.76135 27.6775  16
 -12  -1   0 94.1418 19.6978  14
  12   1   0 112.037 32.6422   8
  12   1   0 133.867 97.5563  17
  12   1   0 97.9514 18.6589   7
 -12   1   0 87.2038 17.4498   3
 -12   1   0 87.7172 21.0271  14
  12   1   0 51.6212 23.0656   9
  12   1   0 127.801 34.9436  16
 -12   1   0 85.5239 25.8070   8
  12   1   0 58.9589 25.5988   4
 -12   1   0 31.6494 27.7062  15
  12   1   0 123.311 43.7337   6
 -12   1   0 133.536 30.1826  12
  12   1   0 149.418 57.2455   2
  12   1   0 41.9897 22.3797  10
  12   1   0 124.098 26.0975   1
 -12   1   0 74.5695 37.4582  13
  13  -1   0 -34.803 41.7508   2
  13  -1   0 -57.449 83.4760  17
 -13  -1   0 29.8482 21.4017   8
 -13  -1   0 -6.7071 23.8033  15
  13  -1   0 24.2639 16.8894   4
 -13  -1   0 8.39511 9.06475   3
  13  -1   0 -18.102 15.5262  10
 -13  -1   0 0.98137 26.0673  13
 -13  -1   0 9.98329 12.6330  14
  13  -1   0 12.0693 12.6973   7
  13  -1   0 -22.133 34.6905   6
  13   1   0 36.1881 21.9534   4
 -13   1   0 -19.476 17.2196   8
  13   1   0 3.26232 10.7907   7
 -13   1   0 10.6446 10.2031   3
  13   1   0 -7.0963 18.2388  10
 -13   1   0 -2.4365 10.4028  11
  13   1   0 19.8230 35.5918   6
 -13   1   0 12.4443 14.9244  14
 -13   1   0 80.6407 21.9976  12
  13   1   0 -46.281 43.9953   2
 -13   1   0 -7.4370 23.7343  15
 -13   1   0 30.5739 34.2589  13
 -14  -1   0 176.914 44.4355  15
 -14  -1   0 113.627 41.2911   8
  14  -1   0 214.310 73.5203   2
  14  -1   0 188.565 55.7099   6
  14  -1   0 109.719 124.056  17
 -14  -1   0 209.726 35.0230   3
 -14  -1   0 250.569 53.7284  13
 -14  -1   0 240.503 36.1062  11
  14  -1   0 163.544 39.6897   4
  14  -1   0 249.700 37.5357   7
 -14  -1   0 222.393 38.3678  14
  14  -1   0 155.028 38.7437  10
 -14   1   0 221.261 36.2970  11
  14   1   0 202.641 113.916  17
  14   1   0 277.410 37.9996   7
  14   1   0 134.929 39.7735  10
 -14   1   0 305.211 59.1091  12
  14   1   0 169.783 54.2108   6
  14   1   0 178.999 41.6994   4
  14   1   0 156.989 69.2306   2
 -14   1   0 355.211 62.9791  13
 -14   1   0 215.770 38.0619  14
 -14   1   0 217.157 35.8100   3
 -14   1   0 174.890 45.0967  15
 -14   1   0 154.933 40.2757   8
 -15  -1   0 71.8763 15.3814  11
  15  -1   0 -28.328 55.0209   2
  15  -1   0 5.11828 37.3853   6
 -15  -1   0 36.6425 24.3535   8
 -15  -1   0 35.3166 28.6563  15
 -15  -1   0 82.9053 18.6736  14
  15  -1   0 74.4913 16.8084   7
  15  -1   0 39.5149 21.6267   4
  15  -1   0 53.9222 20.6463  10
 -15  -1   0 79.1599 32.8470  13
 -15  -1   0 48.7224 14.3000   3
  15   1   0 36.8425 36.2187   6
 -15   1   0 71.3801 15.7853   3
 -15   1   0 138.795 40.6746  13
  15   1   0 -37.719 92.9270  17
 -15   1   0 29.6889 30.2503  15
 -15   1   0 81.3135 19.7644  14
  15   1   0 79.4239 17.0557   7
  15   1   0 20.9220 54.6381   2
 -15   1   0 71.4362 15.7759  11
 -15   1   0 75.7067 22.9257   8
  15   1   0 66.8080 28.1605   4
  15   1   0 -15.207 21.9932  10
  16  -1   0 27.8787 21.7268   4
 -16  -1   0 3.04314 29.1756  15
 -16  -1   0 60.5225 19.3454  14
 -16  -1   0 88.5262 16.8675  11
 -16  -1   0 68.4911 15.8909   3
  16  -1   0 40.1175 21.7603  10
 -16  -1   0 135.072 28.2457   8
  16  -1   0 74.7710 19.1170   7
  16  -1   0 29.2351 34.6392   6
 -16   1   0 73.2946 16.4995   3
 -16   1   0 39.2850 21.7365   8
  16   1   0 65.5281 17.5084   7
 -16   1   0 83.2975 20.9219  14
  16   1   0 46.1081 32.8173   4
 -16   1   0 185.307 42.6135  13
 -16   1   0 105.427 18.5144  11
  16   1   0 92.2083 27.4703  10
 -16   1   0 33.0827 29.3491  15
 -17  -1   0 33.7804 12.0524   3
 -17  -1   0 3.29879 27.4132  15
 -17  -1   0 46.3300 17.0337  14
 -17  -1   0 51.3078 13.9824  11
  17  -1   0 36.8413 14.7366   7
 -17   1   0 45.3937 13.2782  11
 -17   1   0 34.4742 13.2416   3
 -17   1   0 40.7862 17.3297  14
 -17   1   0 -17.278 28.4366  15
  17   1   0 37.3092 14.9905   7
  17   1   0 62.4664 39.4038  10
 -18  -1   0 0.36897 10.6693  11
 -18  -1   0 -0.2336 14.4442  14
  18  -1   0 -2.0178 13.8445   7
 -18  -1   0 21.5344 24.4554  15
 -18  -1   0 -5.5748 9.81352   3
 -18   1   0 16.4240 11.6139  11
  18   1   0 -1.4519 12.6107   7
 -18   1   0 16.3719 16.0558  14
 -18   1   0 23.0545 13.0526   3
 -18   1   0 12.2957 26.6219  15
 -19  -1   0 8.70867 16.0802  14
 -19  -1   0 82.2714 29.3246  15
 -19  -1   0 -4.2504 12.3522  11
  19  -1   0 -14.152 12.0270   7
 -19  -1   0 16.8003 13.8499   3
  19   1   0 -10.694 11.7284   7
 -19   1   0 44.1238 30.2750  15
 -19   1   0 0.53109 16.6065  14
 -19   1   0 -1.3751 9.58556  11
 -19   1   0 -5.6858 11.4913   3
 -20  -1   0 23.8754 16.5121  14
  20  -1   0 3.17075 14.1362   7
 -20   1   0 11.0663 18.1025  14
 -20   1   0 10.9866 10.7313  11
 -20   1   0 5.34874 11.1514   3
  20   1   0 -12.357 12.1561   7
  21  -1   0 1.24143 13.8036   7
 -21   1   0 9.28311 11.4705   3
 -21   1   0 2.27092 10.6767  11
  21   1   0 0.35243 11.5576   7
 -21   1   0 26.2133 16.2609  14
  22  -1   0 22.4324 14.9705   7
 -22   1   0 32.3634 12.8868  11
 -22   1   0 61.6726 18.1297  14
  23  -1   0 13.3930 12.6888   7
   0  -2   0 174.421 28.1189  16
   0  -2   0 108.146 18.2605  10
   0  -2   0 115.062 20.1501  13
   0  -2   0 122.139 18.0481   4
   0  -2   0 155.640 25.2054   1
   0  -2   0 106.472 17.8031   4
   0  -2   0 103.189 18.4018  10
   0  -2   0 112.102 20.0340   6
   0  -2   0 87.7547 19.4425   2
   0  -2   0 135.896 20.6405   5
   0  -2   0 103.926 18.3736   9
   0  -2   0 110.294 21.5245  17
   0  -2   0 122.810 20.9537  12
   0  -2   0 102.010 18.1664   9
   0  -2   0 110.795 18.8662   8
   0   2   0 112.561 20.3306  12
   0   2   0 83.5200 19.3886   2
   0   2   0 117.536 19.6731   5
   0   2   0 113.446 20.9177  17
   0   2   0 131.053 18.2034   9
   0   2   0 111.784 22.4043  16
   0   2   0 120.317 18.4057  10
   0   2   0 122.669 19.9881   6
   0   2   0 96.4242 20.9343   1
   0   2   0 166.744 20.4411  15
   0   2   0 142.681 19.3827   8
   0   2   0 96.6480 19.4909  13
   1  -2   0 46.9637 10.9126   2
   1  -2   0 13.8999 16.5895  16
  -1  -2   0 45.1102 8.99646   8
   1  -2   0 36.8550 7.57946   8
  -1  -2   0 59.4251 12.7013  12
   1  -2   0 45.3309 13.1404  17
  -1  -2   0 32.4589 11.3383   6
  -1  -2   0 52.3611 9.43042   4
  -1  -2   0 37.6697 11.8637   5
   1  -2   0 32.3526 14.3752   1
   1  -2   0 40.0956 9.37184  13
  -1  -2   0 41.5787 7.99487  10
   1  -2   0 40.9495 6.94882  10
   1  -2   0 35.0570 10.0460   2
   1  -2   0 46.5745 9.77530  12
  -1  -2   0 17.1558 12.4293  17
  -1  -2   0 38.8171 7.45565   9
  -1  -2   0 47.6195 11.9714  13
  -1  -2   0 42.2180 7.97408  10
   1  -2   0 33.5107 6.72250   9
   1  -2   0 41.8447 9.43300  13
   1  -2   0 46.1061 9.25106   5
  -1  -2   0 37.1725 7.61521   9
   1  -2   0 56.5086 14.6886  17
   1  -2   0 32.9855 6.79945  10
  -1  -2   0 17.2556 9.88942   2
  -1  -2   0 32.5426 7.64830   4
   1  -2   0 37.6751 8.78682   6
   1  -2   0 31.6674 6.78957   9
  -1   2   0 30.2359 8.08381   5
   1   2   0 44.0017 11.7158  12
   1   2   0 49.2123 8.17245   9
  -1   2   0 37.5731 6.96096   9
   1   2   0 34.9221 14.1650  16
   1   2   0 37.5867 9.84736   8
  -1   2   0 29.4003 8.60563  12
   1   2   0 46.4843 10.7078  15
  -1   2   0 42.3638 8.13166  15
   1   2   0 38.1485 8.79146   8
  -1   2   0 41.9321 6.62948   9
   1   2   0 33.7676 9.94704   2
   1   2   0 41.3702 11.6338   6
   1   2   0 46.3624 7.87765   9
   1   2   0 37.1099 6.98046   4
   1   2   0 37.6082 12.4587   1
   1   2   0 35.5126 12.6688  17
  -1   2   0 33.1314 7.65060   8
   1   2   0 49.7411 11.7278  13
   1   2   0 46.1997 8.64913  10
  -1   2   0 30.3218 10.2676   1
  -1   2   0 35.0716 7.56588   8
  -1   2   0 27.8192 11.6369  16
   1   2   0 45.9910 10.3076   5
  -1   2   0 33.7118 8.63734   6
  -1   2   0 39.7340 7.45008  15
   2  -2   0 91.8636 17.4155  13
   2  -2   0 86.6338 16.8530  12
   2  -2   0 102.574 20.7149   1
  -2  -2   0 64.0147 23.2448  16
   2  -2   0 99.1959 20.8829   2
  -2  -2   0 108.475 16.8972  10
  -2  -2   0 103.704 16.5557   9
   2  -2   0 87.9512 16.2692   5
  -2  -2   0 132.057 23.0021  12
  -2  -2   0 102.821 20.3372   2
   2  -2   0 81.7636 16.3866   5
  -2  -2   0 46.0876 19.8304   1
  -2  -2   0 90.6157 16.1309   9
   2  -2   0 85.6358 16.9784   6
  -2  -2   0 97.2701 16.7781   4
   2  -2   0 80.3767 15.8495   8
   2  -2   0 83.0477 15.3004   9
   2  -2   0 81.5110 15.2999   9
   2  -2   0 89.2927 16.8468  12
  -2  -2   0 102.210 17.9856   8
  -2  -2   0 127.048 22.1808  13
   2  -2   0 92.8077 15.3442  10
  -2  -2   0 98.8686 17.7428   4
   2  -2   0 129.405 18.4852   6
  -2  -2   0 134.759 22.5600   5
   2  -2   0 111.556 25.5542  17
   2  -2   0 110.152 23.2329  16
  -2  -2   0 104.558 16.7959  10
  -2  -2   0 105.742 24.9231  17
   2  -2   0 99.7797 15.4768  10
   2   2   0 45.3833 20.4681  16
   2   2   0 120.251 19.3461   8
   2   2   0 54.3580 19.4351   1
  -2   2   0 90.0307 15.3480   9
  -2   2   0 100.936 15.4459   9
  -2   2   0 102.253 17.7954  13
   2   2   0 109.883 16.4580   9
  -2   2   0 100.312 16.5343  15
   2   2   0 131.688 19.9870  15
   2   2   0 94.7766 20.2889   2
   2   2   0 107.547 17.0209   4
  -2   2   0 81.1467 15.1424  10
  -2   2   0 77.2716 15.9598   8
   2   2   0 103.427 17.6282   8
   2   2   0 98.8697 20.4288  12
  -2   2   0 83.7441 19.6356   2
   2   2   0 108.356 24.5864  17
  -2   2   0 84.7812 18.3456  16
  -2   2   0 100.998 24.0860  17
   2   2   0 108.623 17.6580  10
   2   2   0 123.489 21.8745   6
  -2   2   0 87.6410 17.3466   1
   2   2   0 93.1614 18.9900   5
   2   2   0 111.417 16.5431   9
  -2   2   0 85.9951 15.8970   8
   3  -2   0 353.143 50.8301  10
   3  -2   0 337.729 50.6867   9
  -3  -2   0 371.236 57.3731  13
  -3  -2   0 466.882 58.9775   5
   3  -2   0 315.681 50.4269   9
   3  -2   0 359.816 56.9010   2
  -3  -2   0 312.097 51.4919   9
   3  -2   0 366.781 61.6437  17
  -3  -2   0 445.250 59.6240  12
  -3  -2   0 323.052 52.0163  10
  -3  -2   0 291.468 51.7897  10
   3  -2   0 341.403 51.9771  12
   3  -2   0 260.507 52.2394  13
  -3  -2   0 486.590 58.9629  15
  -3  -2   0 341.069 52.0329   9
  -3  -2   0 324.661 52.4365   4
   3  -2   0 352.102 51.8031   5
   3  -2   0 349.555 54.0356   1
   3  -2   0 308.220 51.4128   8
   3  -2   0 323.099 50.8339  10
   3  -2   0 352.047 55.4288  16
  -3  -2   0 322.660 53.4280   8
   3  -2   0 276.272 50.8501   4
   3  -2   0 321.118 50.3794   4
   3  -2   0 317.058 52.8399   6
  -3   2   0 277.234 51.3863   1
   3   2   0 394.580 54.3178  15
  -3   2   0 295.726 51.2199   8
   3   2   0 321.465 51.8080   9
   3   2   0 341.956 52.9541   8
   3   2   0 336.143 57.3435   2
  -3   2   0 282.586 52.0785   6
  -3   2   0 259.154 51.9577  16
   3   2   0 334.553 52.5136   4
  -3   2   0 321.151 50.3898  10
  -3   2   0 294.929 51.5655   5
  -3   2   0 305.579 50.6117   9
   3   2   0 311.172 51.7612   9
   3   2   0 377.097 56.8226  12
  -3   2   0 328.235 51.8595   8
   3   2   0 276.906 52.7730  10
  -3   2   0 324.807 51.4949  15
  -3   2   0 312.388 51.7197  12
   3   2   0 329.223 57.2860   6
   3   2   0 342.171 54.4143   8
  -3   2   0 293.913 52.0539  13
   3   2   0 366.732 65.5823  17
   3   2   0 337.482 55.2243   5
  -4  -2   0 259.053 36.6842  15
   4  -2   0 213.160 33.3274   6
  -4  -2   0 126.241 41.5464  16
   4  -2   0 212.704 40.9688   2
  -4  -2   0 201.625 30.4689  10
  -4  -2   0 147.141 28.9389   9
   4  -2   0 198.902 28.8589  10
   4  -2   0 175.022 29.9582   5
  -4  -2   0 194.603 32.9915   8
   4  -2   0 147.113 29.3512   8
   4  -2   0 243.869 51.3467  17
   4  -2   0 144.838 27.6939   9
  -4  -2   0 192.943 31.0973   4
   4  -2   0 167.027 28.3605   4
   4  -2   0 179.883 29.4647   4
   4  -2   0 132.940 30.2603  12
   4  -2   0 182.450 29.0998   9
  -4  -2   0 224.724 30.7027   9
  -4  -2   0 125.472 36.7652   1
   4  -2   0 171.638 28.3230  10
  -4  -2   0 231.134 41.0145  13
   4   2   0 143.964 30.9819   8
  -4   2   0 203.612 30.9156  15
   4   2   0 173.306 31.3816   4
  -4   2   0 141.699 30.7839  13
   4   2   0 211.369 34.6540  15
   4   2   0 202.833 34.1279   8
  -4   2   0 164.045 30.1085  12
   4   2   0 112.679 32.1847   1
  -4   2   0 177.330 28.1060   9
   4   2   0 120.972 33.2935   5
   4   2   0 197.103 39.4439   6
   4   2   0 264.137 41.2519   2
   4   2   0 159.956 29.4710   9
  -4   2   0 167.636 30.2808   8
  -4   2   0 185.745 29.7519   5
  -4   2   0 161.433 28.0685  10
  -4   2   0 185.877 29.4467   8
   4   2   0 117.698 30.4785  10
   4   2   0 210.867 30.3719   9
   4   2   0 185.118 36.6696  12
   4   2   0 122.030 34.4419  16
  -5  -2   0 468.495 56.9103  15
  -5  -2   0 331.096 48.8485   4
   5  -2   0 296.451 45.7064   9
   5  -2   0 255.551 46.5993   4
  -5  -2   0 300.903 50.2840   8
   5  -2   0 290.977 46.4352  10
  -5  -2   0 194.283 52.9522   1
  -5  -2   0 169.086 58.7041  13
   5  -2   0 209.215 49.7092  12
   5  -2   0 336.060 49.4557   5
   5  -2   0 338.088 75.5591  17
  -5  -2   0 340.521 48.1871  10
  -5  -2   0 224.594 46.0994   9
   5  -2   0 266.428 47.6381   8
  -5  -2   0 202.140 57.9379  16
   5  -2   0 319.857 46.2060   9
   5  -2   0 309.596 47.5745  10
   5  -2   0 349.253 47.7864   4
   5  -2   0 230.615 59.3437   2
  -5  -2   0 300.720 47.8766   9
   5  -2   0 369.135 53.2738   6
   5   2   0 365.919 62.5829   6
   5   2   0 171.543 49.1572   1
   5   2   0 357.986 53.8179  15
  -5   2   0 228.034 47.5400  14
   5   2   0 293.786 48.2170  10
   5   2   0 321.219 56.6217  12
  -5   2   0 310.656 48.2560   5
   5   2   0 312.611 51.9566   8
   5   2   0 237.177 48.5730   8
  -5   2   0 224.234 48.7890  12
   5   2   0 314.677 47.9033   9
   5   2   0 198.729 51.9991   5
  -5   2   0 315.347 47.7392   8
  -5   2   0 264.027 48.0817   8
  -5   2   0 382.918 49.7449  15
  -5   2   0 319.324 49.1452  15
  -5   2   0 277.143 45.5213  10
  -5   2   0 302.129 45.8494   9
   5   2   0 306.579 49.0444   4
  -6  -2   0 19.8293 20.0473   8
   6  -2   0 37.2321 14.7045   4
  -6  -2   0 -13.562 25.8593  13
   6  -2   0 15.4434 13.0530  10
   6  -2   0 36.4642 48.8336  17
  -6  -2   0 18.7791 15.2385   9
   6  -2   0 33.3367 33.0126   2
  -6  -2   0 -3.5050 23.1150  12
   6  -2   0 55.9783 22.8142   6
   6  -2   0 13.6292 12.0781   9
  -6  -2   0 -8.0816 28.5785  16
  -6  -2   0 0.12751 12.1524   9
   6  -2   0 20.0166 14.9589   8
  -6  -2   0 27.1818 22.9210   1
  -6  -2   0 13.2847 18.0379   5
  -6  -2   0 23.3064 25.3243  15
   6  -2   0 64.6825 16.6842   5
  -6  -2   0 -6.4179 16.4972   4
   6  -2   0 11.1968 8.18891   9
   6  -2   0 23.5119 12.0518   4
   6  -2   0 22.6369 11.7181  10
  -6  -2   0 11.2544 16.2293  10
   6  -2   0 30.7211 19.4636  12
  -6   2   0 18.9171 16.9665  15
  -6   2   0 15.0481 11.0682   9
   6   2   0 6.37603 20.3247  16
  -6   2   0 1.84541 14.8748   8
   6   2   0 14.6971 16.5715   4
   6   2   0 3.14864 15.3627   9
  -6   2   0 23.4204 10.4794   9
  -6   2   0 -7.3750 18.7259  15
   6   2   0 12.0610 18.3688   5
  -6   2   0 30.0468 9.74356  10
   6   2   0 7.48160 26.3164  12
  -6   2   0 16.9868 9.85846  14
   6   2   0 7.42140 16.4718   1
   6   2   0 67.7686 33.3874   2
   6   2   0 35.9080 16.0969  10
   6   2   0 0.56115 20.9387   8
   6   2   0 4.27134 11.6786   9
   6   2   0 43.9518 30.7635   6
  -6   2   0 4.66597 18.3643  13
   6   2   0 1.08018 22.6991  15
  -6   2   0 14.1471 14.7638   8
   7  -2   0 79.9807 21.2574   4
  -7  -2   0 79.4935 23.9327  10
  -7  -2   0 81.9486 26.4710   8
  -7  -2   0 134.009 35.5996  16
  -7  -2   0 66.2361 21.7690   9
   7  -2   0 121.828 32.5624   6
  -7  -2   0 100.202 32.8483  15
   7  -2   0 67.5316 17.5889   9
   7  -2   0 73.5489 20.3357   9
  -7  -2   0 90.8342 32.9342  12
   7  -2   0 74.2895 24.0671   8
  -7  -2   0 73.2806 24.7894   4
   7  -2   0 97.3471 28.8127  12
   7  -2   0 98.4333 21.3965  10
   7  -2   0 117.683 26.0001   5
  -7  -2   0 86.2632 21.4252   9
  -7  -2   0 65.7053 27.9304   5
   7  -2   0 134.351 59.9013  17
   7  -2   0 126.025 43.1412   2
   7  -2   0 77.4808 20.7800  10
  -7  -2   0 109.830 19.6728  14
   7  -2   0 129.189 22.6817   4
  -7  -2   0 110.792 30.0831   1
   7   2   0 84.3501 41.7885   2
  -7   2   0 79.8669 22.7610   8
  -7   2   0 105.567 25.9146  15
  -7   2   0 89.6630 22.9679   8
  -7   2   0 112.326 25.6471  12
   7   2   0 62.5176 29.6091   8
   7   2   0 95.4811 23.0633  10
   7   2   0 114.227 38.4802   6
  -7   2   0 104.327 18.7550   9
  -7   2   0 97.7665 19.3033   9
  -7   2   0 116.790 18.9901  10
   7   2   0 96.0813 24.9366   4
  -7   2   0 95.1986 23.1047   5
   7   2   0 175.144 74.3822  17
  -7   2   0 69.6427 27.7816  15
   7   2   0 66.3939 21.1288   9
   7   2   0 80.5328 27.5451  16
  -7   2   0 83.4759 28.7541  13
   7   2   0 85.6763 24.4724   1
   7   2   0 69.4139 30.0661  15
   7   2   0 87.6898 27.2824   5
   7   2   0 21.3867 20.8136   9
   8  -2   0 -2.3938 18.2784   8
   8  -2   0 0.27146 23.7087  12
  -8  -2   0 26.4662 22.3915   1
  -8  -2   0 5.07072 10.8396  14
   8  -2   0 1.72756 10.8421   9
  -8  -2   0 17.3711 16.0478   9
  -8  -2   0 10.5794 19.4911   4
   8  -2   0 16.8245 14.8797   4
  -8  -2   0 27.4830 18.1824  10
   8  -2   0 20.9126 15.4229  10
   8  -2   0 6.87658 14.7078  10
   8  -2   0 32.0355 27.3048   6
  -8  -2   0 2.35454 21.0088   5
   8  -2   0 13.8100 20.7333   5
  -8  -2   0 8.76416 25.3830  12
  -8  -2   0 -4.4257 27.3026  15
  -8  -2   0 23.0177 28.5885  16
   8  -2   0 -2.3762 13.7385   9
   8  -2   0 29.3269 53.6306  17
  -8  -2   0 2.99395 15.0614   9
   8  -2   0 30.2970 35.8945   2
   8  -2   0 41.0665 17.0734   4
  -8  -2   0 12.9365 20.9296   8
   8   2   0 29.9105 18.4844   1
  -8   2   0 12.9008 10.7898  10
   8   2   0 15.3488 16.9751  10
   8   2   0 26.9238 32.5757   6
   8   2   0 -6.5918 17.1285   9
   8   2   0 63.1109 75.0003  17
   8   2   0 16.4607 24.4463   8
  -8   2   0 -6.5668 23.2203  13
  -8   2   0 18.2394 16.4982   5
  -8   2   0 1.55004 16.2596   8
   8   2   0 18.1616 20.0213   5
  -8   2   0 39.4067 16.3891   8
   8   2   0 56.7938 41.8305   2
  -8   2   0 6.74714 10.7966   9
   8   2   0 10.9157 22.7578  16
  -8   2   0 0.54138 19.0660  15
   8   2   0 17.8431 18.6937   4
  -8   2   0 -2.6285 11.5778   9
  -8   2   0 17.5393 18.8326  12
   8   2   0 23.9459 15.8791   9
  -8   2   0 20.9026 10.5981   7
  -8   2   0 15.3650 11.2200   3
   8   2   0 24.5990 27.9609  15
   9  -2   0 277.479 55.7212   8
   9  -2   0 167.905 52.4601   4
  -9  -2   0 354.383 56.8495   8
   9  -2   0 278.454 51.0480  10
  -9  -2   0 268.075 50.8912   9
  -9  -2   0 359.728 53.5793  10
   9  -2   0 366.849 63.9031   6
   9  -2   0 341.132 57.5154   5
   9  -2   0 412.603 75.2009   2
  -9  -2   0 244.834 57.5852   5
   9  -2   0 287.828 50.6687   9
   9  -2   0 268.766 59.5386  12
  -9  -2   0 437.611 62.0707  15
   9  -2   0 360.708 52.3104   4
   9  -2   0 399.688 89.8965  17
  -9  -2   0 331.628 56.2527   1
   9  -2   0 279.993 50.1018   9
  -9  -2   0 285.452 59.9944  13
  -9  -2   0 224.191 54.4718   4
  -9  -2   0 307.070 59.4561  16
   9  -2   0 335.726 51.7877  10
  -9  -2   0 318.911 52.0209   9
  -9  -2   0 283.695 50.0896  14
  -9  -2   0 362.655 61.7104  12
   9   2   0 337.633 67.2757   6
  -9   2   0 234.262 52.2571   8
   9   2   0 416.400 77.7726   2
   9   2   0 380.127 62.1385  15
   9   2   0 355.013 52.8416  10
   9   2   0 291.794 51.3414   9
   9   2   0 286.454 52.1961   9
  -9   2   0 273.429 56.5708  12
   9   2   0 330.109 54.6031   1
  -9   2   0 301.101 49.6072   3
  -9   2   0 245.180 54.1445   5
   9   2   0 216.518 57.4756   5
  -9   2   0 348.812 55.0707  15
  -9   2   0 302.138 51.8268  14
  -9   2   0 275.264 53.4845   8
  -9   2   0 191.735 49.6327   9
  -9   2   0 328.654 49.6272   7
   9   2   0 284.536 56.7944  16
   9   2   0 545.412 113.934  17
   9   2   0 399.067 55.1166   4
  -9   2   0 347.994 63.6194  13
   9   2   0 297.949 58.4206   8
 -10  -2   0 268.794 58.4172  16
  10  -2   0 186.013 48.8252   9
  10  -2   0 274.875 50.3722  10
 -10  -2   0 320.389 55.1558   1
 -10  -2   0 329.821 63.2876  13
 -10  -2   0 287.452 54.2864   8
 -10  -2   0 427.263 61.0844  15
 -10  -2   0 232.517 48.7968   9
  10  -2   0 205.552 49.3708  10
  10  -2   0 500.353 103.643  17
 -10  -2   0 326.903 52.3606  10
  10  -2   0 313.016 51.1652   4
 -10  -2   0 264.190 47.3826   3
 -10  -2   0 344.401 51.4687   9
  10  -2   0 299.275 63.3048   6
  10  -2   0 312.570 57.9971   5
 -10  -2   0 323.599 53.9031   4
 -10  -2   0 276.995 48.7261  14
 -10  -2   0 360.628 61.4871  12
  10  -2   0 323.362 72.1470   2
  10  -2   0 236.946 55.0131   8
 -10   2   0 252.471 48.8240   9
 -10   2   0 326.231 54.9566   5
 -10   2   0 262.073 51.9954   8
  10   2   0 376.171 78.3108   2
  10   2   0 273.265 57.2036   8
 -10   2   0 433.010 68.2432  13
  10   2   0 344.019 51.6646  10
 -10   2   0 367.875 58.8532  12
 -10   2   0 296.995 48.1328   3
  10   2   0 314.868 57.2628  16
  10   2   0 296.755 50.9554   9
  10   2   0 356.036 53.8434   4
  10   2   0 307.805 59.9979  15
 -10   2   0 306.018 53.6801  15
 -10   2   0 314.424 50.4241  14
  10   2   0 299.622 47.9622   7
  10   2   0 235.783 50.6071   9
 -10   2   0 212.042 51.9032   8
 -10   2   0 206.106 48.8083  10
  10   2   0 274.381 53.5667   1
  10   2   0 517.198 118.355  17
  10   2   0 327.147 67.6320   6
 -11  -2   0 -4.2864 21.8668   4
  11  -2   0 58.0384 37.6123   6
 -11  -2   0 31.5464 28.5910  13
  11  -2   0 43.2825 17.3692  10
 -11  -2   0 29.5602 15.0031   9
 -11  -2   0 39.4332 24.7873   8
  11  -2   0 20.0576 17.0408   9
 -11  -2   0 55.9568 11.7782   3
  11  -2   0 95.5934 81.0864  17
 -11  -2   0 54.5600 27.2906  15
 -11  -2   0 -7.8261 23.0225   1
 -11  -2   0 20.9258 17.8180  10
  11  -2   0 -0.7195 25.6212   5
 -11  -2   0 0.71206 17.3406   9
 -11  -2   0 36.3430 13.4176  14
  11  -2   0 49.7396 17.6367   4
 -11  -2   0 -33.538 27.2023  16
 -11  -2   0 44.8379 28.1240  12
  11  -2   0 81.2042 46.8462   2
  11   2   0 50.6263 30.9767  15
  11   2   0 40.5934 48.5749   2
 -11   2   0 44.0816 33.6944  13
  11   2   0 34.5809 19.0996  10
 -11   2   0 27.5041 14.3490   9
 -11   2   0 41.7855 13.0106   3
  11   2   0 15.7514 22.3429   1
  11   2   0 17.0380 16.6378   9
  11   2   0 40.8315 18.8250   9
  11   2   0 66.6075 28.9052   8
 -11   2   0 47.6665 15.7864  14
  11   2   0 38.1379 26.9261  16
  11   2   0 26.4921 12.9101   7
  11   2   0 11.2846 20.9159   4
  11   2   0 32.7936 38.2376   6
 -11   2   0 65.9309 25.0644  12
  11   2   0 27.1397 85.5700  17
 -11   2   0 21.9919 19.7480   5
 -11   2   0 50.1076 20.3615   8
 -11   2   0 48.5057 23.6252  15
 -12  -2   0 104.957 31.0651  12
 -12  -2   0 72.6750 26.5591   8
 -12  -2   0 50.5383 29.0597  15
  12  -2   0 48.2503 47.9651   2
 -12  -2   0 68.6275 14.8732   3
  12  -2   0 46.9614 39.4127   6
  12  -2   0 58.9954 20.1195   4
  12  -2   0 103.396 95.0251  17
 -12  -2   0 23.6446 24.1441   9
 -12  -2   0 69.3920 32.1698  13
 -12  -2   0 13.9669 26.8213   1
  12  -2   0 -23.905 34.7275   5
  12  -2   0 69.9216 17.9733   7
 -12  -2   0 37.2548 21.5559  10
 -12  -2   0 62.9919 16.7767  14
  12  -2   0 57.5214 20.2309  10
  12   2   0 77.4948 25.4446   1
  12   2   0 72.3869 39.7343   6
 -12   2   0 86.1636 16.8183   3
  12   2   0 25.5048 28.4640  15
 -12   2   0 9.53046 33.6934   5
  12   2   0 64.9909 89.0471  17
  12   2   0 92.8960 25.9143   4
  12   2   0 65.9110 16.6879   7
  12   2   0 66.5461 22.1646   9
 -12   2   0 102.881 27.5450  15
  12   2   0 45.1939 51.4911   2
 -12   2   0 142.160 29.5514  12
  12   2   0 107.693 34.7308   8
  12   2   0 76.4037 21.1141   9
 -12   2   0 74.6655 18.8528  14
  12   2   0 100.199 30.3371  16
 -12   2   0 55.1954 17.2693  11
  12   2   0 39.5766 21.6749  10
 -12   2   0 55.2175 21.4316   8
 -12   2   0 87.2925 39.7884  13
 -13  -2   0 184.725 31.2588  14
  13  -2   0 168.732 33.6892   4
  13  -2   0 109.180 48.0366   6
  13  -2   0 176.846 31.5711   7
  13  -2   0 160.196 64.5994   2
 -13  -2   0 153.930 29.1753   3
  13  -2   0 117.510 32.3293  10
 -13  -2   0 128.240 36.8364   8
  13  -2   0 160.476 110.641  17
 -13  -2   0 205.219 48.9090  13
 -13  -2   0 158.644 41.3356  15
  13   2   0 148.233 97.6772  17
 -13   2   0 187.840 32.4727  14
  13   2   0 211.535 66.7002   2
 -13   2   0 183.636 30.4309  11
 -13   2   0 195.476 30.5828   3
  13   2   0 130.114 50.7794   6
 -13   2   0 136.101 34.8692   8
 -13   2   0 86.8666 36.1125  15
  13   2   0 214.046 31.4153   7
  13   2   0 154.874 36.9002   4
  13   2   0 171.685 35.6776  10
 -13   2   0 281.398 56.6489  13
 -14  -2   0 21.6256 26.3161  15
 -14  -2   0 21.1214 10.1998  11
 -14  -2   0 49.4321 23.6565   8
  14  -2   0 -25.107 34.8385   6
  14  -2   0 -117.17 104.343  17
  14  -2   0 6.53592 11.1553   7
  14  -2   0 9.65924 15.4087   4
  14  -2   0 -41.554 47.1428   2
  14  -2   0 11.4540 15.6239  10
 -14  -2   0 55.3440 27.5708  13
 -14  -2   0 6.47269 8.93675   3
 -14  -2   0 25.8349 12.5575  14
 -14   2   0 74.5330 35.7294  13
 -14   2   0 23.2939 15.0920  14
 -14   2   0 19.0645 11.2619  11
  14   2   0 8.05653 11.2512   7
 -14   2   0 24.3652 11.8510   3
  14   2   0 -0.4343 21.8915  10
  14   2   0 26.1591 35.3575   6
  14   2   0 9.49339 24.9171   4
 -14   2   0 -8.3371 16.3650   8
  14   2   0 -46.253 47.3169   2
  14   2   0 -81.594 76.9613  17
 -14   2   0 -1.6733 23.6327  15
 -15  -2   0 19.9308 10.1264   3
  15  -2   0 24.5930 38.9923   6
  15  -2   0 0.29903 15.1667  10
  15  -2   0 9.08989 11.6627   7
 -15  -2   0 23.0987 13.3692  14
 -15  -2   0 34.2171 10.3899  11
 -15  -2   0 0.74642 23.2428   8
 -15  -2   0 53.8537 29.9495  15
 -15  -2   0 62.9045 27.1176  13
  15  -2   0 9.67857 16.2632   4
 -15   2   0 24.5131 17.5436   8
  15   2   0 -24.460 47.1064   2
 -15   2   0 -32.014 25.0578  15
 -15   2   0 13.2145 15.1466  14
  15   2   0 23.9867 30.7964   6
  15   2   0 -46.490 72.0379  17
  15   2   0 11.4881 11.1414   7
 -15   2   0 20.6518 11.4824   3
 -15   2   0 38.5941 13.2505  11
  15   2   0 30.0204 24.9097  10
 -15   2   0 102.379 37.6414  13
  16  -2   0 -2.9913 16.5605  10
  16  -2   0 -17.935 31.5021   6
  16  -2   0 -9.2592 15.4465   4
 -16  -2   0 14.9413 9.73223  11
 -16  -2   0 17.3692 22.9103   8
  16  -2   0 16.4443 13.8304   7
 -16  -2   0 7.99239 30.6833  15
 -16  -2   0 11.9461 13.4104  14
 -16  -2   0 26.8449 10.2531   3
 -16   2   0 30.2447 23.2753  15
 -16   2   0 35.5558 12.5821   3
 -16   2   0 3.77983 11.5295  11
 -16   2   0 17.5623 15.1937  14
  16   2   0 -11.199 11.2866   7
 -17  -2   0 26.3287 14.0025  14
 -17  -2   0 33.5438 10.7442   3
 -17  -2   0 30.3928 33.7721  15
  17  -2   0 26.1786 14.2997   7
 -17   2   0 13.8000 23.5601  15
 -17   2   0 25.2207 12.9760  11
 -17   2   0 39.7896 13.3943   3
 -17   2   0 2.64649 15.5676  14
  17   2   0 12.2232 11.9199   7
 -18  -2   0 36.8585 14.9314  14
 -18  -2   0 105.359 29.6764  15
  18  -2   0 17.8384 14.7530   7
 -18   2   0 -0.1941 11.7032   3
 -18   2   0 21.6521 16.8528  14
 -18   2   0 8.30340 26.9419  15
  18   2   0 -5.9415 11.7210   7
 -18   2   0 -7.8339 10.5015  11
  19  -2   0 -5.1590 13.0690   7
 -19  -2   0 -15.593 30.0926  15
 -19   2   0 -7.5014 12.0076   3
 -19   2   0 5.79179 10.0160  11
 -19   2   0 -9.6299 16.6659  14
  20  -2   0 -1.2095 13.8195   7
 -20   2   0 4.13985 12.2964   3
 -20   2   0 5.97162 11.2530  11
 -20   2   0 17.9383 16.4848  14
  21  -2   0 -12.296 12.9154   7
 -21   2   0 -4.0918 11.9688   3
 -21   2   0 -1.3612 10.3798  11
 -21   2   0 28.3612 16.0206  14
  22  -2   0 -10.183 12.2969   7
 -22   2   0 18.1671 11.5719   3
 -22   2   0 -2.5630 9.91157  11
  23  -2   0 -10.596 12.0368   7
 -23   2   0 0.23456 8.43216  11
   0  -3   0 -1.8857 5.14088   9
   0  -3   0 -0.1325 6.22793   8
   0  -3   0 -1.8718 7.20003   4
   0  -3   0 -16.562 11.2596  12
   0  -3   0 -6.2888 10.8901  13
   0  -3   0 1.24400 5.65870  10
   0  -3   0 -17.412 20.4046   1
   0  -3   0 4.00106 4.51648   9
   0  -3   0 -2.7743 4.27451   4
   0  -3   0 -2.0416 8.68619   2
   0  -3   0 -14.829 26.0712  16
   0  -3   0 -21.084 10.1265   5
   0  -3   0 -13.660 9.57937   6
   0  -3   0 2.28934 5.22531  10
   0  -3   0 -0.1351 12.7310  17
   0   3   0 -1.2633 11.6286  17
   0   3   0 -3.4674 5.57710   8
   0   3   0 -3.2227 11.7486   1
   0   3   0 2.66002 8.40210   2
   0   3   0 -2.7901 8.76454  13
   0   3   0 -0.4368 5.65818  10
   0   3   0 0.07716 8.68384  15
   0   3   0 1.76102 8.18785   8
   0   3   0 0.46907 3.41338   9
   0   3   0 -9.7803 14.0435  16
   0   3   0 -6.5962 9.11478   6
   0   3   0 2.67714 9.61740  12
   0   3   0 -13.700 7.18396   5
   0   3   0 -2.4392 5.26581   9
  -1  -3   0 62.8852 31.8373  16
   1  -3   0 51.2828 11.0224   8
   1  -3   0 61.4844 18.1726  17
  -1  -3   0 58.4401 12.8425   8
  -1  -3   0 68.6353 11.5184  10
  -1  -3   0 62.7528 17.6084  13
  -1  -3   0 65.3278 13.4717   4
   1  -3   0 67.0721 15.1924  12
  -1  -3   0 60.0644 11.2439   4
  -1  -3   0 26.2882 14.4682   2
   1  -3   0 50.7494 14.1089   2
   1  -3   0 53.4561 10.2377  10
  -1  -3   0 43.5849 10.3704   9
  -1  -3   0 56.6351 11.3576  10
   1  -3   0 54.4363 13.7384  13
   1  -3   0 53.6948 9.88071   9
   1  -3   0 74.1909 21.1420  17
  -1  -3   0 46.3300 25.4032   1
   1  -3   0 58.1794 13.5650   6
   1  -3   0 64.4080 14.1757   5
  -1  -3   0 36.1444 17.3355   5
  -1  -3   0 62.8158 11.2447   9
   1  -3   0 52.7836 9.81968   9
   1  -3   0 -25.134 21.4101   1
   1  -3   0 70.7992 14.6252  13
  -1  -3   0 109.850 19.3471  12
  -1  -3   0 21.4031 18.1916  17
   1  -3   0 -34.374 26.7627  16
   1  -3   0 65.7692 15.1656   2
   1  -3   0 57.8801 10.1440  10
  -1   3   0 39.5359 17.4486  16
   1   3   0 63.5694 11.4196   9
  -1   3   0 42.5657 14.9229   1
   1   3   0 29.2216 13.3572   5
   1   3   0 73.5902 14.5125  15
   1   3   0 65.2939 17.0757  15
   1   3   0 53.8378 13.9461   8
  -1   3   0 75.7779 12.8833  15
   1   3   0 52.5347 16.0064   6
   1   3   0 57.5951 16.0655  12
  -1   3   0 53.0621 11.8684   8
  -1   3   0 48.7726 13.1230   6
  -1   3   0 67.1162 10.1636   9
   1   3   0 26.2328 16.5578   1
  -1   3   0 46.4676 12.0313   5
  -1   3   0 68.9576 11.4618  15
   1   3   0 54.8106 12.7963   8
  -1   3   0 57.4354 13.5720  12
   1   3   0 18.7703 17.9765  16
   1   3   0 46.7999 13.3067   2
   1   3   0 60.7504 12.6820  10
  -1   3   0 55.4122 9.75910   9
   1   3   0 59.9899 17.7046  17
  -1   3   0 59.8973 11.5190   8
   2  -3   0 229.833 39.2863  12
   2  -3   0 240.219 36.5234  10
  -2  -3   0 282.084 42.1055   2
  -2  -3   0 221.169 37.7200  10
  -2  -3   0 309.314 44.2643   5
  -2  -3   0 293.565 47.0120  17
   2  -3   0 204.237 38.0658  13
   2  -3   0 193.863 46.8531  16
   2  -3   0 212.540 36.9444   8
  -2  -3   0 280.115 39.4438   8
   2  -3   0 201.571 41.7540   2
   2  -3   0 212.345 38.5310  13
   2  -3   0 250.469 36.5055   9
  -2  -3   0 220.597 37.9283   4
  -2  -3   0 228.372 39.1345   4
   2  -3   0 243.413 44.2499   1
  -2  -3   0 226.645 38.0642  10
   2  -3   0 226.081 38.8028   5
   2  -3   0 189.451 37.9978   6
  -2  -3   0 234.640 37.8487   9
  -2  -3   0 244.622 37.6246   9
   2  -3   0 241.456 36.3054   9
   2  -3   0 229.345 36.4694  10
  -2   3   0 176.697 40.0926  16
  -2   3   0 182.534 38.7646   1
   2   3   0 243.106 36.7451   4
   2   3   0 173.807 40.3096   2
   2   3   0 265.748 38.7965   8
   2   3   0 312.011 40.6196  15
   2   3   0 242.605 37.6261   9
   2   3   0 238.627 37.9770   9
   2   3   0 247.365 41.9739  12
   2   3   0 265.784 42.3450   6
   2   3   0 191.991 39.7369   5
  -2   3   0 247.083 37.2017  15
  -2   3   0 218.835 36.3506   9
   2   3   0 329.191 40.7785   8
   2   3   0 150.666 40.7626   1
   2   3   0 144.315 42.2855  16
  -2   3   0 230.824 37.3540   8
  -2   3   0 211.150 36.7108  15
   2   3   0 260.841 38.8556  10
  -2   3   0 242.613 36.2636   9
  -2   3   0 245.082 37.4355   8
   2   3   0 292.565 44.9081  17
   3  -3   0 53.0981 10.0590  10
  -3  -3   0 37.7908 15.2189   4
   3  -3   0 60.8811 10.0893  10
   3  -3   0 44.4194 13.4567  12
   3  -3   0 46.7558 9.79435   9
  -3  -3   0 50.7553 12.8590  10
  -3  -3   0 45.4699 11.4283   9
   3  -3   0 76.0604 25.5347  16
  -3  -3   0 108.758 26.5090  12
   3  -3   0 51.2336 27.6741  17
   3  -3   0 45.9633 10.7608   8
  -3  -3   0 92.9958 24.1545   5
   3  -3   0 35.9337 9.14811   9
   3  -3   0 56.1012 12.5387   5
  -3  -3   0 65.1432 14.0231   4
   3  -3   0 34.0770 12.5590   6
   3  -3   0 40.8212 19.8408   1
  -3  -3   0 104.701 24.7937  13
  -3  -3   0 62.6605 13.9398  10
   3  -3   0 66.1912 14.9980   6
   3  -3   0 47.3743 11.5937   5
  -3  -3   0 46.5025 25.4937   1
  -3  -3   0 25.1074 31.0765  16
   3  -3   0 58.9504 12.9841  12
   3  -3   0 74.1844 14.6823  13
   3  -3   0 27.4611 19.6237   2
  -3  -3   0 60.0698 12.7773   9
  -3  -3   0 56.4942 16.1490   8
   3   3   0 69.6275 23.8837  16
   3   3   0 44.3040 21.0641   6
  -3   3   0 32.3649 15.0146  16
   3   3   0 23.3182 15.7778   5
   3   3   0 63.7620 12.8712   9
  -3   3   0 51.9703 13.5238  13
  -3   3   0 52.3380 12.0279   8
   3   3   0 83.5316 18.8435  15
   3   3   0 58.1603 13.2659   4
  -3   3   0 45.0433 9.41528   9
   3   3   0 63.1942 18.1021   8
  -3   3   0 58.1197 11.8709  15
   3   3   0 60.6648 13.2864   9
  -3   3   0 19.4409 12.6723   1
   3   3   0 27.9225 18.3348   2
  -3   3   0 48.1155 11.0987   8
   3   3   0 18.4484 17.7971   1
   3   3   0 44.5899 13.7721   8
  -3   3   0 50.7692 9.72380   9
   3   3   0 23.5864 24.6259  17
   3   3   0 67.6109 20.2010  12
   3   3   0 27.1524 14.9598  10
  -3   3   0 55.7168 11.7533  15
   4  -3   0 601.291 99.9259  17
   4  -3   0 587.046 87.8144   4
   4  -3   0 565.058 87.1384   4
   4  -3   0 524.490 88.1088   5
  -4  -3   0 504.565 97.9003  16
   4  -3   0 630.262 91.0232   1
   4  -3   0 579.884 89.6351   6
  -4  -3   0 461.759 94.0327   1
   4  -3   0 584.013 87.4073   9
  -4  -3   0 674.671 97.3490  12
   4  -3   0 587.634 88.5681   5
  -4  -3   0 617.630 90.8740  15
  -4  -3   0 556.866 88.7088  10
  -4  -3   0 716.217 95.8578   5
   4  -3   0 659.455 92.5922  16
  -4  -3   0 577.346 88.3069   9
  -4  -3   0 553.420 90.7776   8
  -4  -3   0 615.062 95.2039  13
   4  -3   0 539.029 88.8497   8
  -4  -3   0 451.479 89.5657   4
   4  -3   0 552.102 87.0766   9
   4  -3   0 583.934 88.7899  12
  -4  -3   0 579.244 88.9054  10
   4  -3   0 578.592 87.4832  10
   4  -3   0 574.184 87.2956  10
   4  -3   0 502.720 88.8012  12
  -4  -3   0 588.926 88.5736   9
   4  -3   0 553.797 94.0617   2
  -4  -3   0 563.406 89.1229   4
   4   3   0 476.069 94.1376  16
   4   3   0 643.241 90.9200  15
   4   3   0 574.105 94.1504  12
   4   3   0 551.346 89.7784   8
  -4   3   0 513.875 89.2346  16
  -4   3   0 592.751 87.1197   9
   4   3   0 534.806 93.7770   6
  -4   3   0 515.712 88.7200  13
  -4   3   0 613.692 88.7960   8
  -4   3   0 550.012 88.4922   1
   4   3   0 465.525 98.9163  17
   4   3   0 584.298 88.5771   9
   4   3   0 408.947 89.4832  10
   4   3   0 596.962 89.0812   4
  -4   3   0 578.585 87.8175  15
   4   3   0 577.878 88.8647   9
   4   3   0 485.962 91.4769   5
   4   3   0 492.647 92.7104   1
   4   3   0 498.887 92.9294   2
  -4   3   0 581.848 87.9129   8
  -4   3   0 559.904 87.9260  15
   4   3   0 603.800 91.7235   8
  -4   3   0 584.814 87.2360   9
   5  -3   0 607.021 93.3304   4
  -5  -3   0 610.299 101.308   5
   5  -3   0 562.108 94.5115   8
   5  -3   0 551.323 94.4204   5
   5  -3   0 575.438 95.8934  16
   5  -3   0 490.891 94.5525  12
  -5  -3   0 647.841 97.9299  15
  -5  -3   0 477.492 102.443  16
   5  -3   0 532.366 93.8261   9
   5  -3   0 560.255 92.7074   9
  -5  -3   0 632.507 97.5456   8
  -5  -3   0 638.428 94.4376   9
   5  -3   0 606.785 94.2462  16
  -5  -3   0 558.500 94.4799   9
  -5  -3   0 631.220 103.161  12
   5  -3   0 654.795 96.2315   6
   5  -3   0 624.196 93.4659  10
  -5  -3   0 608.590 94.7885  10
   5  -3   0 611.815 93.5649   1
   5  -3   0 572.363 101.526   2
   5  -3   0 674.080 93.3433  10
   5  -3   0 540.971 94.6115   1
  -5  -3   0 603.705 95.3474   4
   5  -3   0 614.281 110.086  17
  -5  -3   0 612.451 102.377  13
   5  -3   0 680.796 94.1501   4
  -5  -3   0 534.179 101.497   1
   5   3   0 674.362 94.8652   9
   5   3   0 624.646 101.724   6
   5   3   0 597.220 101.358   2
   5   3   0 638.363 113.472  17
   5   3   0 603.893 94.9257   9
  -5   3   0 595.150 93.9219  15
  -5   3   0 585.164 93.0396   9
   5   3   0 577.571 101.005  16
  -5   3   0 650.686 95.1282   8
  -5   3   0 615.284 93.8099   8
   5   3   0 577.578 95.6029  10
   5   3   0 635.153 99.3693   1
   5   3   0 525.481 97.7857   5
   5   3   0 694.342 97.7448  15
  -5   3   0 573.729 92.7611   9
  -5   3   0 520.477 94.4634  14
   5   3   0 665.949 102.005  12
   5   3   0 692.256 98.5598   8
   5   3   0 649.617 96.4251   8
   5   3   0 552.999 95.0710   4
   6  -3   0 37.2589 44.3769  17
   6  -3   0 37.5610 30.2273   2
   6  -3   0 11.5595 10.1397   4
  -6  -3   0 0.64698 13.5821   9
  -6  -3   0 -6.9828 14.8594  10
  -6  -3   0 13.3762 16.6393   4
   6  -3   0 8.75640 11.3739   8
   6  -3   0 -5.3669 10.1955   9
   6  -3   0 12.8682 17.1627   6
   6  -3   0 -19.893 10.4552   5
  -6  -3   0 19.9046 24.2115   1
  -6  -3   0 9.96074 12.3626   9
  -6  -3   0 -9.8183 28.4382  13
   6  -3   0 11.0554 12.9135   4
   6  -3   0 2.97063 6.45680   9
  -6  -3   0 13.2361 24.1705  15
  -6  -3   0 20.5021 32.1107  16
  -6  -3   0 9.12543 19.4266   8
   6  -3   0 12.1768 10.3961  10
   6  -3   0 1.56847 9.62672  10
   6   3   0 18.0376 49.8104  17
   6   3   0 4.22126 22.2684  15
   6   3   0 -4.9085 15.3784   5
   6   3   0 30.4324 15.9085  10
  -6   3   0 0.57116 10.4323   8
   6   3   0 0.16345 13.7177   9
   6   3   0 9.14216 17.5615   1
   6   3   0 7.87358 18.7986   8
   6   3   0 1.25154 28.2824   2
   6   3   0 -19.851 15.1824   4
  -6   3   0 -1.8708 6.06928   9
  -6   3   0 -7.4067 11.4685  15
   6   3   0 -2.5844 22.0559   8
   6   3   0 4.09483 22.9551  16
  -6   3   0 8.45522 13.8730  13
   6   3   0 12.1622 27.9956   6
   6   3   0 -22.836 13.0477   9
  -6   3   0 -0.2691 13.7713   8
  -6   3   0 6.63501 13.2188  14
   7  -3   0 84.0444 20.1021   5
   7  -3   0 97.2113 18.4392   4
   7  -3   0 64.3268 38.2013   2
  -7  -3   0 21.5554 18.4747   9
  -7  -3   0 45.3301 28.1190   1
  -7  -3   0 80.0433 25.4955   8
   7  -3   0 110.871 27.3443   6
  -7  -3   0 82.8157 22.2336  10
  -7  -3   0 54.4942 32.7144  13
   7  -3   0 62.5709 22.1117  12
   7  -3   0 68.4850 17.3889   4
  -7  -3   0 24.6292 18.1210   9
   7  -3   0 56.6275 16.7160  10
   7  -3   0 68.4376 16.7697  10
   7  -3   0 39.9688 12.9923   9
  -7  -3   0 79.7726 35.4435  16
  -7  -3   0 57.9705 28.9641  15
   7  -3   0 86.4990 20.1859   8
   7  -3   0 90.2135 55.4238  17
  -7  -3   0 88.8298 22.8646   4
   7  -3   0 84.8915 17.1219   9
  -7   3   0 80.3831 16.1150   3
   7   3   0 54.1832 28.3241  15
   7   3   0 51.4769 19.7189   9
   7   3   0 51.2086 26.9474  16
   7   3   0 77.3484 18.6555   9
   7   3   0 78.6753 35.1741   6
   7   3   0 65.5861 19.3890  10
  -7   3   0 74.5460 18.1996  14
  -7   3   0 62.4342 19.1725  15
  -7   3   0 63.6618 13.8155   9
  -7   3   0 69.5819 17.5722   5
   7   3   0 69.3908 23.8206   1
   7   3   0 46.4410 22.5762   5
  -7   3   0 67.8934 18.0721  12
  -7   3   0 24.4129 18.4759   8
   7   3   0 66.7912 37.5681   2
  -7   3   0 83.3001 18.4210   8
   7   3   0 -4.8034 25.4665   8
   7   3   0 71.1225 63.8346  17
  -7   3   0 92.2567 16.3409   7
   7   3   0 39.1849 19.6902   4
  -7   3   0 71.8738 21.9727  13
   8  -3   0 98.0206 43.7001   2
   8  -3   0 95.4233 31.8670   6
  -8  -3   0 60.0648 36.2622  16
  -8  -3   0 107.168 26.4019   4
  -8  -3   0 58.5775 26.5939   5
  -8  -3   0 81.5770 22.9181   9
  -8  -3   0 73.1274 17.2366  14
  -8  -3   0 61.6396 26.5479   8
   8  -3   0 72.6233 17.3764   9
   8  -3   0 97.9123 60.1713  17
   8  -3   0 70.4824 19.5877  10
  -8  -3   0 110.992 32.8938   1
   8  -3   0 104.396 25.7605   5
  -8  -3   0 80.0859 21.8382   9
   8  -3   0 76.5605 19.8167   9
  -8  -3   0 47.4398 30.9234  15
   8  -3   0 82.8256 20.2561  10
  -8  -3   0 87.7354 25.0040  10
   8  -3   0 125.860 21.1943   4
   8  -3   0 92.9316 21.0787   4
   8  -3   0 106.184 27.7935  12
  -8  -3   0 91.7619 31.3390  12
  -8  -3   0 99.7671 37.3396  13
   8  -3   0 62.4471 23.6786   8
  -8   3   0 93.1440 18.7406   3
   8   3   0 75.1711 30.4855  16
  -8   3   0 94.5437 20.4192   5
   8   3   0 64.0819 22.1314   9
   8   3   0 48.1481 30.1635   8
  -8   3   0 107.895 22.7391  12
  -8   3   0 105.371 22.3772   8
  -8   3   0 72.5756 16.5869   9
  -8   3   0 80.2611 24.5054  15
   8   3   0 107.201 24.8544   4
   8   3   0 30.7871 29.9571  15
  -8   3   0 90.3214 20.2382  14
   8   3   0 86.1691 22.3743   9
   8   3   0 93.2937 38.3092   6
   8   3   0 95.7477 73.2165  17
   8   3   0 76.1581 44.2169   2
  -8   3   0 88.9853 17.5412   9
   8   3   0 121.550 23.2435  10
   8   3   0 52.7585 25.3457   5
  -8   3   0 94.5063 24.0111  15
  -8   3   0 84.2161 26.8107  13
  -8   3   0 78.9819 22.3328   8
  -8   3   0 118.491 19.0964   7
   8   3   0 78.5675 26.0592   1
  -9  -3   0 -12.122 13.3392   9
  -9  -3   0 13.8826 17.3885   9
  -9  -3   0 16.8049 25.9066  12
   9  -3   0 -27.597 15.6198   4
  -9  -3   0 -12.235 28.1100  13
  -9  -3   0 -0.3784 19.9192   4
  -9  -3   0 39.4524 25.1434   1
  -9  -3   0 -7.8703 30.8780  16
   9  -3   0 -3.2563 14.1878   4
   9  -3   0 -37.890 22.6753  12
   9  -3   0 -1.6871 54.5912  17
   9  -3   0 8.74225 26.9810   6
   9  -3   0 -24.471 18.0921   8
   9  -3   0 10.0558 15.2554  10
   9  -3   0 -15.020 19.9626   5
  -9  -3   0 -6.2141 28.3266  15
   9  -3   0 -5.1338 13.3428  10
   9  -3   0 -20.474 13.0717   9
  -9  -3   0 0.73708 22.0232   8
  -9  -3   0 -5.0798 9.64142  14
  -9  -3   0 17.6307 19.7020  10
   9  -3   0 7.30157 36.1158   2
  -9   3   0 4.88873 12.6670   5
  -9   3   0 -7.6252 20.7986  13
  -9   3   0 12.6517 10.2442   9
   9   3   0 8.72820 16.3746  10
  -9   3   0 1.78234 14.8143  12
   9   3   0 14.6642 18.2221   4
  -9   3   0 12.1702 9.98604   7
  -9   3   0 -3.2642 16.0036   8
   9   3   0 35.5837 21.6292   1
   9   3   0 11.2539 26.3513  16
   9   3   0 -17.287 26.9933  15
   9   3   0 -6.8240 33.2310   6
  -9   3   0 37.0527 20.5624  15
  -9   3   0 -9.0771 11.7338  14
   9   3   0 30.3364 26.4330   8
  -9   3   0 -20.029 18.4629  15
   9   3   0 25.5962 73.0186  17
   9   3   0 -0.7709 15.6083   9
   9   3   0 5.60045 16.3378   9
  -9   3   0 9.01080 11.4336   3
  -9   3   0 0.74038 15.9513   8
   9   3   0 -27.502 41.2891   2
 -10  -3   0 68.5219 37.0762  13
 -10  -3   0 78.2100 18.1857  14
  10  -3   0 70.8787 20.5889  10
 -10  -3   0 97.0584 25.6682  10
 -10  -3   0 99.4060 22.9929   9
  10  -3   0 55.4037 29.2416   5
  10  -3   0 113.856 38.0495   6
  10  -3   0 103.799 48.0873   2
 -10  -3   0 85.3038 28.3667   4
 -10  -3   0 84.5224 29.1969   8
 -10  -3   0 134.259 35.8517  12
 -10  -3   0 94.3762 31.0551   1
  10  -3   0 84.5884 20.1770   9
  10  -3   0 101.415 22.3050   4
 -10  -3   0 115.482 34.0823  15
  10  -3   0 91.4313 26.3879  10
 -10  -3   0 96.1216 38.4599  16
 -10  -3   0 80.4062 19.9177   9
  10  -3   0 173.790 78.4412  17
 -10  -3   0 69.9416 17.6877   3
  10   3   0 69.1783 22.4605  10
 -10   3   0 127.464 20.3510   3
  10   3   0 72.6354 24.1284   9
  10   3   0 10.6064 30.8279  15
  10   3   0 112.872 54.0838   2
  10   3   0 102.921 27.6561   1
 -10   3   0 93.3434 23.7062   5
 -10   3   0 87.8220 25.7881  15
  10   3   0 123.209 34.0279  16
 -10   3   0 70.2131 25.0616  12
  10   3   0 129.041 35.1617   8
  10   3   0 69.0650 25.9034   4
 -10   3   0 67.8879 24.5461   8
 -10   3   0 110.064 20.0137  14
  10   3   0 109.648 44.3215   6
  10   3   0 145.394 86.4619  17
 -10   3   0 52.2562 18.0221   9
  10   3   0 114.623 22.3876   9
 -10   3   0 74.6796 32.1090  13
 -10   3   0 40.5424 23.3678   8
 -11  -3   0 65.1561 19.2357   9
  11  -3   0 25.0615 82.6035  17
 -11  -3   0 -28.541 32.4661  16
  11  -3   0 50.9937 45.1811   2
  11  -3   0 15.1298 33.5428   6
  11  -3   0 12.2465 15.7064  10
 -11  -3   0 -8.8431 18.4965  10
 -11  -3   0 72.6982 26.2478   8
  11  -3   0 -5.7287 23.8721   5
 -11  -3   0 12.9757 24.8042   4
 -11  -3   0 44.2955 28.0731   1
 -11  -3   0 77.0305 14.9237   9
 -11  -3   0 40.3717 11.9969   3
 -11  -3   0 55.7146 27.7493  12
  11  -3   0 50.9366 17.1400   4
 -11  -3   0 33.0876 12.6961  14
 -11  -3   0 28.5213 30.3207  13
 -11  -3   0 21.7284 28.4735  15
  11   3   0 28.1352 11.7109   7
  11   3   0 46.4778 50.0214   2
 -11   3   0 11.6297 18.0004   8
  11   3   0 28.8550 21.8675   4
 -11   3   0 44.7408 15.0409  14
  11   3   0 40.4346 30.4724   8
 -11   3   0 10.9574 26.1729  13
 -11   3   0 46.7765 20.9013  12
  11   3   0 62.7335 19.1667   9
  11   3   0 96.6404 81.7388  17
  11   3   0 19.3778 17.7099   9
 -11   3   0 27.8284 13.5967   3
  11   3   0 39.6299 37.6317   6
 -11   3   0 29.6840 17.7457   5
  11   3   0 36.5372 23.9527   1
  11   3   0 85.5461 28.5841  16
  11   3   0 -29.993 27.8785  15
 -11   3   0 45.6831 21.8114  15
  11   3   0 45.9885 18.0901  10
 -12  -3   0 0.41564 23.9178   8
 -12  -3   0 3.82165 27.0597  13
  12  -3   0 26.7974 15.6395   4
 -12  -3   0 43.7796 27.6202   4
 -12  -3   0 19.3862 19.0091  10
 -12  -3   0 -25.002 26.4792  15
 -12  -3   0 1.19620 10.4382  14
  12  -3   0 -53.124 93.2557  17
  12  -3   0 2.14934 45.9242   2
 -12  -3   0 15.4525 26.6341   9
 -12  -3   0 6.19625 9.36272   3
  12  -3   0 7.46863 12.4797   7
  12  -3   0 36.3060 15.4138  10
  12   3   0 -30.974 25.6045  15
  12   3   0 1.92525 10.0918   7
  12   3   0 -6.9340 47.5221   2
  12   3   0 121.585 44.6213  16
 -12   3   0 5.06572 17.4168   8
  12   3   0 -29.070 20.7898   4
  12   3   0 -11.881 72.7297  17
  12   3   0 -6.8374 17.6063  10
  12   3   0 -8.6061 16.2851   9
  12   3   0 -8.0355 18.8496   9
  12   3   0 -16.833 28.4728   8
 -12   3   0 -2.1122 11.4603   3
 -12   3   0 17.7052 13.1251  14
 -12   3   0 -1.6203 10.0611  11
 -12   3   0 5.94409 20.6248  15
 -12   3   0 -4.8627 21.2332   5
  12   3   0 9.21308 33.9503   6
 -12   3   0 23.0314 27.8775  13
 -13  -3   0 35.3729 27.6301  13
 -13  -3   0 98.1316 28.4666   8
 -13  -3   0 24.5307 13.1587  14
 -13  -3   0 63.0576 29.1842  15
  13  -3   0 -11.210 35.8850   6
  13  -3   0 29.7862 13.8676   7
  13  -3   0 43.6817 17.9571   4
  13  -3   0 46.3349 17.2192  10
  13  -3   0 -31.793 110.272  17
  13  -3   0 -54.161 46.0328   2
 -13  -3   0 55.7371 12.5268   3
  13   3   0 39.8977 29.6261  15
 -13   3   0 42.6497 16.2442  14
  13   3   0 128.092 37.8011   8
 -13   3   0 48.9213 19.3110   8
  13   3   0 50.0228 12.8605   7
 -13   3   0 59.5520 14.8907   3
 -13   3   0 22.1247 23.5679  15
  13   3   0 32.5998 48.7742   2
 -13   3   0 54.7466 13.5788  11
  13   3   0 -28.839 18.9882  10
 -13   3   0 70.0778 30.5006  13
  13   3   0 29.3799 34.8278   6
  13   3   0 90.2322 81.2945  17
 -14  -3   0 24.8970 10.1301   3
 -14  -3   0 7.66144 25.6895  15
 -14  -3   0 40.8205 27.4575  13
  14  -3   0 26.9328 16.2363   4
 -14  -3   0 -5.5363 21.9878   8
  14  -3   0 -46.428 48.7126   2
  14  -3   0 13.4969 15.4031  10
 -14  -3   0 18.6250 12.0530  14
  14  -3   0 15.0713 12.2114   7
  14   3   0 11.6101 28.9024   6
  14   3   0 11.9855 10.9211   7
 -14   3   0 33.1543 12.1285   3
 -14   3   0 16.3133 11.9426  11
  14   3   0 -30.707 63.1845  17
 -14   3   0 9.77483 14.8162  14
 -14   3   0 18.1353 23.9369  15
  14   3   0 14.4523 42.6339   2
 -14   3   0 27.0579 17.3651   8
 -14   3   0 59.1559 30.0633  13
  15  -3   0 4.55287 11.4303   7
 -15  -3   0 11.2795 9.48983   3
 -15  -3   0 30.6509 30.5449  15
 -15  -3   0 54.1205 27.9708  13
  15  -3   0 20.4265 14.4048  10
  15  -3   0 -27.424 36.0123   6
 -15  -3   0 9.62117 11.7038  14
 -15   3   0 -8.2127 14.3387  14
  15   3   0 27.5198 62.4155  17
 -15   3   0 6.22327 11.0397  11
 -15   3   0 11.6184 11.0724   3
 -15   3   0 3.54068 24.5432  15
  15   3   0 23.6562 45.6690   2
 -15   3   0 105.875 30.2744  13
  15   3   0 12.9462 10.7823   7
 -15   3   0 -1.8881 16.3649   8
  15   3   0 48.3432 33.5360   6
  16  -3   0 12.0023 14.4182   7
 -16  -3   0 28.6654 30.1463  15
 -16   3   0 31.1758 13.4035   3
 -16   3   0 8.95295 26.2577  15
 -16   3   0 23.2554 12.6186  11
 -16   3   0 25.5834 15.7390  14
  17  -3   0 7.41127 14.2572   7
 -17   3   0 1.18183 10.7455  11
 -17   3   0 0.61781 12.5959   3
 -17   3   0 28.1335 21.6451  15
 -17   3   0 8.01943 15.5314  14
  18  -3   0 93.4804 22.6012   7
 -18   3   0 126.154 26.5062  14
 -18   3   0 97.0138 22.3170   3
 -18   3   0 89.3364 33.6508  15
 -18   3   0 84.1786 19.8916  11
  19  -3   0 55.2251 18.9752   7
 -19   3   0 55.8580 19.7994  14
 -19   3   0 39.8602 16.4076   3
 -19   3   0 40.7854 14.4630  11
  20  -3   0 8.68834 13.6682   7
 -20   3   0 17.4766 14.9658  14
 -20   3   0 4.02995 11.4435  11
 -20   3   0 19.2269 13.4194   3
  21  -3   0 5.14835 13.7089   7
 -21   3   0 7.30105 12.0991   3
 -21   3   0 -1.0819 10.7116  11
 -21   3   0 5.11688 14.6564  14
  22  -3   0 30.0626 14.9739   7
 -22   3   0 41.9723 11.4814  11
 -22   3   0 10.5471 11.3888   3
  23  -3   0 -10.777 10.9856   7
 -23   3   0 -3.3037 9.73692   3
 -23   3   0 8.68473 8.94888  11
   0  -4   0 112.479 22.1696   9
   0  -4   0 122.998 27.2448   5
   0  -4   0 144.124 22.6894   9
   0  -4   0 153.690 23.0242  10
   0  -4   0 114.139 23.9003   8
   0  -4   0 128.942 29.0062  12
   0  -4   0 135.970 28.7988  17
   0  -4   0 144.541 25.8004   2
   0  -4   0 100.738 42.4509  16
   0  -4   0 120.732 36.9839   1
   0  -4   0 108.825 27.4437  13
   0  -4   0 162.033 22.7407   4
   0   4   0 124.437 28.3367   1
   0   4   0 121.668 25.3669   5
   0   4   0 152.426 25.3241   8
   0   4   0 173.281 25.8230  15
   0   4   0 115.444 21.9054   9
   0   4   0 132.485 26.9511  12
   0   4   0 149.447 26.5010   6
   0   4   0 176.915 22.8271   9
   0   4   0 143.711 23.7672   8
   0   4   0 97.0040 30.3151  16
   1  -4   0 295.972 43.3374   9
  -1  -4   0 230.851 54.7844   1
   1  -4   0 292.345 46.8902   2
   1  -4   0 287.218 52.2840  17
   1  -4   0 247.367 49.1289  17
  -1  -4   0 207.426 46.3982   2
  -1  -4   0 268.067 48.4911  13
   1  -4   0 283.704 43.4210  10
   1  -4   0 292.360 43.5725  10
  -1  -4   0 358.010 51.1055  12
   1  -4   0 221.241 45.7097   2
  -1  -4   0 356.488 50.3202   5
   1  -4   0 304.360 46.7947  13
   1  -4   0 227.921 43.7411   4
   1  -4   0 249.255 48.5819  12
  -1  -4   0 268.610 59.7175  16
   1  -4   0 293.973 43.0021   4
  -1  -4   0 288.888 44.2019  10
  -1  -4   0 254.160 49.4857  17
  -1  -4   0 282.452 44.1969  10
  -1  -4   0 292.103 45.5263   8
  -1  -4   0 291.427 43.9257   4
   1  -4   0 264.326 46.6969   5
  -1  -4   0 259.727 43.6608   9
  -1  -4   0 286.678 44.1152   9
  -1  -4   0 234.307 45.5024   4
   1  -4   0 292.135 43.2003   9
  -1   4   0 292.551 45.0396   8
  -1   4   0 269.071 45.1862   6
  -1   4   0 278.235 44.0298  15
   1   4   0 263.712 47.1530   5
  -1   4   0 312.636 42.9598   9
   1   4   0 254.667 47.2209   6
  -1   4   0 221.439 47.1735   1
   1   4   0 289.272 45.9382  15
  -1   4   0 289.531 44.6687  15
   1   4   0 322.457 44.4131   9
  -1   4   0 208.193 48.9396  16
  -1   4   0 275.260 46.6869  12
  -1   4   0 290.647 44.4371   8
   1   4   0 403.513 47.1468   8
   1   4   0 311.454 45.9677  15
  -1   4   0 289.633 43.2272   9
   1   4   0 258.396 47.3158  17
   1   4   0 170.744 44.3785  10
   1   4   0 276.658 48.7548  12
   1   4   0 246.940 45.1465   2
  -1   4   0 260.795 45.4978   5
   1   4   0 261.736 49.6653   1
   1   4   0 242.325 51.7096  16
  -2  -4   0 449.336 78.5934  16
   2  -4   0 346.266 73.7804  16
   2  -4   0 397.376 60.8182   9
  -2  -4   0 374.007 61.9137   4
   2  -4   0 432.940 64.7453  12
   2  -4   0 398.130 63.3407  13
   2  -4   0 410.077 63.8370   5
  -2  -4   0 409.464 62.0193  10
  -2  -4   0 371.755 63.5955   4
  -2  -4   0 380.564 61.9558  10
   2  -4   0 379.992 70.1423  17
   2  -4   0 409.856 60.8265  10
  -2  -4   0 412.181 61.6907   9
   2  -4   0 350.346 69.8325   1
   2  -4   0 395.626 65.5219   2
  -2  -4   0 463.506 69.9930   5
   2  -4   0 399.557 60.9205  10
  -2  -4   0 370.091 63.8920   8
  -2  -4   0 392.449 61.8477   9
  -2  -4   0 412.031 72.8156   1
  -2  -4   0 532.999 67.9633  13
  -2  -4   0 308.429 69.8887  17
   2  -4   0 389.390 60.7238   9
  -2   4   0 369.161 66.5319  16
  -2   4   0 392.887 61.6467  15
   2   4   0 358.818 64.2855   5
   2   4   0 330.639 69.4211  16
  -2   4   0 401.642 60.4282   9
   2   4   0 382.279 66.5246  12
   2   4   0 433.069 64.7729   8
   2   4   0 417.665 63.2374  15
  -2   4   0 410.651 61.6721   8
   2   4   0 331.095 67.0569   1
   2   4   0 340.142 65.1866   6
   2   4   0 419.444 61.7900   9
  -2   4   0 384.069 61.1777  15
  -2   4   0 386.363 61.6989   8
   2   4   0 406.430 63.0722   8
   2   4   0 305.810 62.9968   2
   2   4   0 358.312 65.9497  17
   2   4   0 413.679 61.9746   9
  -2   4   0 367.917 65.2136   1
   3  -4   0 71.5911 11.7836  10
   3  -4   0 -5.0620 22.0160   1
   3  -4   0 68.4178 15.8707  12
   3  -4   0 70.6704 12.1416  10
  -3  -4   0 57.7236 15.0670   4
  -3  -4   0 59.6396 14.0102   9
   3  -4   0 53.1508 29.8512  17
  -3  -4   0 66.3781 17.8767   4
  -3  -4   0 59.5401 14.5312  10
  -3  -4   0 65.7432 18.8566   8
  -3  -4   0 30.5266 21.8919  16
   3  -4   0 42.9948 21.8227   2
   3  -4   0 71.8775 14.1747   5
   3  -4   0 -10.687 27.0894  16
  -3  -4   0 100.285 25.8691  13
   3  -4   0 52.4806 11.2745   9
  -3  -4   0 74.6198 15.3082  10
   3  -4   0 90.4645 16.9764   6
   3  -4   0 65.1543 16.4870  12
   3  -4   0 71.2599 15.1644   5
  -3  -4   0 116.377 28.8510  12
   3  -4   0 63.9251 11.3182   9
  -3  -4   0 63.0293 24.8016   5
   3  -4   0 84.4335 17.2353  13
  -3  -4   0 40.1040 13.1982   9
  -3   4   0 43.2256 18.6544  16
  -3   4   0 52.0373 16.1479   1
   3   4   0 57.2393 17.1796  10
   3   4   0 66.3107 15.7681   8
   3   4   0 67.6728 19.4080  15
   3   4   0 54.7636 17.1540   5
   3   4   0 56.5668 13.6014   9
   3   4   0 56.6346 18.1662   2
  -3   4   0 66.3500 11.1786   9
  -3   4   0 56.6419 13.1134  15
  -3   4   0 53.1417 12.6867   8
  -3   4   0 56.6815 13.0717   8
   3   4   0 66.0198 24.7571  17
   3   4   0 78.6956 15.2359   9
   3   4   0 86.9498 20.3447   8
   3   4   0 53.4691 21.1491   6
  -3   4   0 63.5737 14.3872  14
   3   4   0 58.5688 21.6923  12
   3   4   0 22.3766 19.6509   1
   3   4   0 20.3483 23.0250  16
  -4  -4   0 0.11989 15.8855   8
   4  -4   0 10.9622 11.5864  12
   4  -4   0 -3.4014 29.6956  17
   4  -4   0 7.78571 9.38567   5
   4  -4   0 -38.083 21.5155  16
  -4  -4   0 20.8159 25.0930  13
   4  -4   0 28.1216 10.9860  12
   4  -4   0 15.7419 6.50490   9
   4  -4   0 22.2860 6.94411  10
   4  -4   0 6.65091 5.21631   9
  -4  -4   0 6.36753 26.2098  12
  -4  -4   0 -5.6747 12.2052   4
  -4  -4   0 5.62851 9.63093   9
   4  -4   0 5.31019 20.0331   2
  -4  -4   0 -17.814 24.7739   1
   4  -4   0 6.32312 9.17402   4
  -4  -4   0 -4.1340 21.3153   5
   4  -4   0 13.1226 9.27689   5
   4  -4   0 -20.067 17.2930   1
  -4  -4   0 6.78131 10.9548  10
   4  -4   0 6.61571 6.83516  10
   4  -4   0 13.4330 12.4012   6
  -4  -4   0 5.05730 12.1551  10
  -4  -4   0 3.20296 30.5825  16
  -4  -4   0 15.6066 11.4194   9
   4  -4   0 12.8124 6.36238   4
  -4  -4   0 26.5197 14.7236   4
   4   4   0 -6.4324 18.6490   6
   4   4   0 -14.634 13.4622  10
   4   4   0 5.38103 13.4081   5
  -4   4   0 7.37527 6.12888   9
  -4   4   0 10.8930 11.9493   1
   4   4   0 -3.2014 16.2932   1
   4   4   0 19.1256 21.8531  16
   4   4   0 12.1218 12.2956   9
   4   4   0 9.30987 10.0489   9
  -4   4   0 11.2670 8.39815   9
  -4   4   0 12.5936 11.6018  14
   4   4   0 2.97038 9.39631   4
  -4   4   0 10.1740 10.0703  15
   4   4   0 10.0831 16.4538  15
   4   4   0 20.4917 11.5872   8
  -4   4   0 16.0571 16.0727  16
  -4   4   0 18.8804 10.0482   8
   4   4   0 7.29252 23.4917  17
  -4   4   0 17.5266 8.34418   8
   4   4   0 3.15876 16.7049   2
   4   4   0 23.5095 18.2929   8
   5  -4   0 27.4394 11.3849   5
  -5  -4   0 54.4193 20.9347  15
  -5  -4   0 51.1759 30.3133  12
   5  -4   0 54.8171 26.8404   2
  -5  -4   0 42.6863 33.6896  16
  -5  -4   0 22.5027 13.1313  10
   5  -4   0 25.3399 13.3770  12
   5  -4   0 52.2020 38.5052  17
   5  -4   0 34.3768 9.30393  10
  -5  -4   0 28.8397 28.4837  13
  -5  -4   0 26.2691 14.8946  10
   5  -4   0 13.7770 16.5733   1
   5  -4   0 -14.060 13.7414   6
  -5  -4   0 12.0823 25.8011   1
  -5  -4   0 19.7029 12.2041   9
  -5  -4   0 33.9524 15.8385   4
   5  -4   0 26.5126 9.16941   4
   5  -4   0 24.6223 12.5067   4
   5  -4   0 56.4619 13.3025  12
   5  -4   0 20.5171 7.77544   9
  -5  -4   0 27.9741 23.5902   5
  -5  -4   0 26.9612 12.8601   9
  -5  -4   0 43.9630 19.5270   8
   5  -4   0 31.9089 11.0387   5
   5  -4   0 37.5479 9.03172  10
   5  -4   0 10.1334 20.5228  16
  -5   4   0 26.8383 10.1927   8
   5   4   0 23.9573 19.5959   1
   5   4   0 43.6867 28.9525  17
   5   4   0 30.2840 20.3037   2
  -5   4   0 14.9423 13.7611  14
  -5   4   0 36.8191 10.7626   3
  -5   4   0 36.7395 13.3243  15
  -5   4   0 35.2770 7.49079   9
   5   4   0 31.4132 16.6658   5
   5   4   0 23.4368 13.2668   4
   5   4   0 10.6998 19.2076  15
   5   4   0 33.7403 16.1814  10
  -5   4   0 41.0209 12.9498   8
   5   4   0 31.5220 14.8878   9
  -5   4   0 30.7752 9.04075   9
   5   4   0 41.7967 24.2613   6
   5   4   0 42.5331 21.1503   8
   5   4   0 33.9237 14.8711   8
   5   4   0 39.5259 12.0034   9
   5   4   0 23.1142 24.3624  16
  -6  -4   0 550.229 82.9551   9
   6  -4   0 544.172 81.4665  10
  -6  -4   0 466.652 90.5183   5
   6  -4   0 416.488 84.5315  16
   6  -4   0 526.868 82.2694   4
  -6  -4   0 439.458 89.1205   1
   6  -4   0 528.180 83.0585  12
   6  -4   0 493.382 81.9555   5
  -6  -4   0 530.073 83.9723   4
   6  -4   0 538.196 80.9397  10
   6  -4   0 530.551 82.5960  16
   6  -4   0 531.867 84.7756   6
   6  -4   0 523.616 81.7280   1
  -6  -4   0 520.175 93.6084  12
   6  -4   0 529.989 80.6201   9
   6  -4   0 491.822 82.6103   5
  -6  -4   0 536.538 83.5726  10
   6  -4   0 510.916 81.6088   9
   6  -4   0 516.605 92.8098   2
  -6  -4   0 549.675 82.9427   9
  -6  -4   0 559.089 86.7906  15
  -6  -4   0 375.327 91.2807  16
   6  -4   0 595.921 104.073  17
  -6  -4   0 660.369 88.2970   8
  -6  -4   0 500.968 92.5421  13
   6  -4   0 540.065 81.6057   4
   6  -4   0 481.578 83.0453   1
   6  -4   0 492.542 82.7407  12
   6   4   0 564.502 84.1405  10
   6   4   0 491.805 83.0284   4
  -6   4   0 548.545 80.4882   9
  -6   4   0 551.652 81.6636   8
  -6   4   0 556.010 83.4349   8
   6   4   0 491.861 87.1566   5
  -6   4   0 515.435 83.0696  13
   6   4   0 496.878 88.7883   2
  -6   4   0 494.377 82.4434  15
  -6   4   0 630.491 82.1484   7
  -6   4   0 388.865 80.8206   9
  -6   4   0 537.405 81.2035   3
   6   4   0 568.935 88.8782   8
   6   4   0 503.578 82.5253   9
   6   4   0 550.064 86.5719  15
   6   4   0 594.484 92.6566  16
   6   4   0 494.466 84.6472   8
   6   4   0 522.441 89.9944   6
   6   4   0 500.015 97.8971  17
  -6   4   0 426.169 82.8097  14
   6   4   0 529.243 89.3386   1
   7  -4   0 105.269 28.0021  12
   7  -4   0 119.313 23.6026   9
  -7  -4   0 122.911 42.6767  16
  -7  -4   0 150.002 43.9128  13
  -7  -4   0 183.198 37.9058  15
   7  -4   0 115.192 27.2316   5
   7  -4   0 141.473 26.1289   4
  -7  -4   0 112.192 37.4784   1
   7  -4   0 148.736 33.9739   6
  -7  -4   0 69.9687 36.0129   5
  -7  -4   0 107.556 33.2625   8
  -7  -4   0 171.949 28.6271   9
   7  -4   0 130.510 24.4462  10
   7  -4   0 163.419 27.6996   4
   7  -4   0 223.138 65.2876  17
  -7  -4   0 199.885 30.3317  10
  -7  -4   0 131.844 30.0431   4
  -7  -4   0 115.687 41.2303  12
   7  -4   0 168.379 25.8734   9
   7  -4   0 179.378 46.5133   2
   7  -4   0 133.286 25.3479  10
  -7  -4   0 150.716 27.8008   9
   7   4   0 85.3382 30.9442   5
  -7   4   0 170.639 25.5817   3
  -7   4   0 92.4202 26.9314  15
  -7   4   0 180.600 26.6943   7
   7   4   0 112.648 32.5167   1
  -7   4   0 146.160 29.9797  13
   7   4   0 184.315 41.7579   2
   7   4   0 142.681 28.2800   9
  -7   4   0 138.920 23.2612   9
   7   4   0 143.659 37.4633  16
   7   4   0 174.990 36.9887  15
  -7   4   0 74.5720 26.4141   8
   7   4   0 150.879 27.1799   9
  -7   4   0 125.877 24.1362   9
   7   4   0 70.2056 34.1521   8
  -7   4   0 162.117 27.6496  14
  -7   4   0 143.860 25.6068   8
   7   4   0 170.602 29.2049  10
   7   4   0 203.903 57.4908  17
   7   4   0 125.934 28.6022   4
   7   4   0 134.915 39.5345   6
  -8  -4   0 88.5522 34.1289   8
  -8  -4   0 150.584 31.7902   4
  -8  -4   0 112.267 43.6909  16
   8  -4   0 158.707 36.2098   6
   8  -4   0 169.181 28.5504   4
  -8  -4   0 171.579 31.3062  10
  -8  -4   0 106.683 29.2963   9
   8  -4   0 162.191 28.2167   4
   8  -4   0 119.749 26.2098   9
  -8  -4   0 140.686 38.1554  15
  -8  -4   0 85.7436 38.1729   1
   8  -4   0 225.820 72.1523  17
  -8  -4   0 82.6734 27.8257   9
   8  -4   0 137.589 25.3004  10
   8  -4   0 175.639 50.9079   2
  -8  -4   0 92.2492 39.9825  12
   8  -4   0 83.6421 28.4608   5
  -8  -4   0 117.761 44.1600  13
   8  -4   0 113.144 30.8607  12
   8  -4   0 126.459 26.2823  10
   8   4   0 148.278 43.0244   6
   8   4   0 197.394 46.9998   2
   8   4   0 67.3166 35.6086   8
   8   4   0 136.144 29.9033   4
  -8   4   0 157.770 27.6193  14
   8   4   0 189.037 66.3944  17
  -8   4   0 160.997 26.1132   3
  -8   4   0 166.674 32.2522  13
   8   4   0 129.734 39.6604  16
   8   4   0 117.904 36.4012  15
   8   4   0 146.141 28.3920   9
  -8   4   0 88.7449 27.6482   8
  -8   4   0 120.933 28.3605  15
   8   4   0 158.679 29.3850  10
   8   4   0 114.284 28.7857   9
  -8   4   0 169.929 27.1623   8
  -8   4   0 195.956 27.4798   7
   8   4   0 120.130 33.1134   1
  -8   4   0 153.727 23.9285   9
  -9  -4   0 -2.1765 20.9783   4
   9  -4   0 38.1186 16.0145   4
  -9  -4   0 49.5014 21.1768  10
  -9  -4   0 3.16242 14.0632  14
  -9  -4   0 -16.328 27.7049  15
   9  -4   0 17.1424 12.4778   9
  -9  -4   0 -3.8601 15.6646   9
  -9  -4   0 6.54022 22.8907   8
  -9  -4   0 -2.8805 19.1100   9
  -9  -4   0 5.03638 33.4364  13
   9  -4   0 18.7415 38.7459   2
   9  -4   0 48.2357 63.8590  17
   9  -4   0 20.2462 12.4038  10
   9  -4   0 -0.5971 23.4950  12
   9  -4   0 1.56678 14.3129  10
  -9  -4   0 43.1730 29.1446  12
   9  -4   0 -11.363 19.2552   5
   9  -4   0 15.4064 28.0940   6
   9   4   0 13.7171 20.4152   4
   9   4   0 4.94551 16.3609   9
   9   4   0 48.5296 17.8478  10
  -9   4   0 -1.5006 14.2959   8
   9   4   0 -18.741 31.8986   6
   9   4   0 -10.204 56.6696  17
  -9   4   0 -6.6400 16.1134  15
   9   4   0 10.4482 27.3615   8
  -9   4   0 11.7873 18.2236  13
  -9   4   0 14.4203 14.9531  14
   9   4   0 -25.233 27.0208  15
   9   4   0 18.2159 16.6922   9
  -9   4   0 19.8744 8.37530   9
  -9   4   0 26.7561 13.3865   8
  -9   4   0 20.9966 12.8687   3
   9   4   0 5.31629 36.7943   2
  10  -4   0 61.5633 18.7201   4
 -10  -4   0 50.1781 37.4656  13
  10  -4   0 35.9866 24.2605   5
 -10  -4   0 91.4839 28.4229   8
  10  -4   0 77.6144 45.8383   2
 -10  -4   0 49.4848 13.6404   3
  10  -4   0 32.3888 15.4864  10
 -10  -4   0 12.2542 23.2227  10
 -10  -4   0 89.5344 26.1947   4
 -10  -4   0 62.4282 17.8293   9
  10  -4   0 69.3520 77.9923  17
 -10  -4   0 87.2881 23.0261   9
 -10  -4   0 52.7538 29.1673  12
  10  -4   0 44.2486 33.4397   6
 -10  -4   0 45.9554 31.5653  15
  10   4   0 60.4827 24.3892   4
  10   4   0 57.3790 21.2820  10
 -10   4   0 27.0210 16.0704  11
  10   4   0 46.0994 35.4531   6
 -10   4   0 48.5890 17.7871   8
  10   4   0 38.2844 64.3469  17
  10   4   0 43.3580 31.5981  15
  10   4   0 65.9434 21.1486   9
 -10   4   0 63.9917 18.4029  14
  10   4   0 34.8423 42.2204   2
 -10   4   0 44.5195 30.4851  15
 -10   4   0 61.6752 18.0722  12
 -10   4   0 60.8950 13.3969   9
 -10   4   0 36.4072 18.6351   8
 -10   4   0 36.5828 15.6712   3
 -10   4   0 57.9729 20.1359  15
 -10   4   0 62.4193 18.5761   5
  10   4   0 78.6056 31.9855   8
 -10   4   0 68.6474 24.4516  13
  11  -4   0 12.8199 13.1739  10
  11  -4   0 34.2287 16.9366   4
  11  -4   0 11.6748 11.6759   7
 -11  -4   0 34.8192 32.2335  13
 -11  -4   0 -12.976 20.0213  10
 -11  -4   0 9.76206 9.82560   3
 -11  -4   0 74.2302 23.1770   9
 -11  -4   0 -10.325 24.0165   4
  11  -4   0 0.92002 32.2920   6
  11  -4   0 -23.882 41.7854   2
 -11  -4   0 43.8425 19.5300   9
  11  -4   0 -27.910 88.2360  17
 -11  -4   0 61.9767 25.9373   8
 -11  -4   0 -0.2360 25.0536  15
  11   4   0 -8.7908 62.8145  17
  11   4   0 21.3261 21.3833  10
 -11   4   0 6.85740 10.9757  11
 -11   4   0 5.38259 12.9440   3
 -11   4   0 73.2903 18.4842  12
 -11   4   0 6.59138 21.0853  13
  11   4   0 13.4163 39.9386   2
 -11   4   0 4.71150 14.9734   8
  11   4   0 15.7409 27.1120   8
 -11   4   0 -11.740 17.9759  15
  11   4   0 6.84155 28.8930  15
  11   4   0 3.22050 30.3613   6
 -11   4   0 -2.5438 14.6815  14
  12  -4   0 67.3836 17.6326   7
 -12  -4   0 57.8257 29.0193   8
  12  -4   0 -93.632 92.5657  17
 -12  -4   0 45.4155 24.7505  10
 -12  -4   0 48.7121 31.0719  15
 -12  -4   0 73.5705 35.2706  13
  12  -4   0 56.4545 17.7833  10
 -12  -4   0 43.7136 32.3983   4
 -12  -4   0 56.6516 14.3387   3
  12  -4   0 57.3432 19.9594   4
  12  -4   0 -13.259 35.0112   6
  12  -4   0 44.8917 53.3868   2
 -12   4   0 77.4262 18.6707  14
 -12   4   0 82.0072 17.0475   3
  12   4   0 72.1397 48.0136   2
  12   4   0 76.4834 32.4634   8
  12   4   0 64.3528 30.1378  15
 -12   4   0 70.5984 15.8280  11
  12   4   0 49.6890 36.6559   6
 -12   4   0 29.2224 22.0496  15
 -12   4   0 44.2265 20.3563   8
  12   4   0 112.582 70.9879  17
 -12   4   0 88.9660 29.1089  13
 -13  -4   0 11.0983 11.5214   3
 -13  -4   0 27.5299 30.1572  13
  13  -4   0 -12.105 13.3091  10
  13  -4   0 7.39607 12.7581   7
  13  -4   0 13.6620 16.5338   4
 -13   4   0 35.6731 26.2758  13
  13   4   0 17.8420 27.8734   8
 -13   4   0 1.78401 21.1362  15
 -13   4   0 -2.8675 15.5047   8
  13   4   0 -30.121 35.9131   2
  13   4   0 48.3693 32.1531   6
 -13   4   0 -8.3801 10.2334  11
  13   4   0 65.5513 63.1796  17
 -13   4   0 3.74405 11.9874   3
 -13   4   0 7.84340 13.8408  14
  13   4   0 32.8634 28.5007  15
 -14  -4   0 19.2578 23.9643  13
  14  -4   0 -14.657 12.5684  10
  14  -4   0 11.5253 13.0234   7
  14  -4   0 -21.802 13.9687   4
  14   4   0 -20.230 40.4874   2
 -14   4   0 2.75477 14.1149  14
 -14   4   0 4.66459 10.0681  11
 -14   4   0 -10.146 14.8522   8
 -14   4   0 7.28449 11.6167   3
  14   4   0 12.6114 31.7898  15
  14   4   0 -7.0981 55.0292  17
  14   4   0 37.2509 29.4797   6
 -14   4   0 57.6704 28.4314  13
 -14   4   0 -27.028 21.9848  15
  15  -4   0 13.9579 61.1049   6
  15  -4   0 22.7638 14.7505   7
 -15   4   0 10.7860 23.9433  15
  15   4   0 37.7809 44.6302   2
  15   4   0 6.48306 57.6860  17
 -15   4   0 46.0369 13.3809  11
 -15   4   0 145.118 39.8363  13
 -15   4   0 40.4554 16.6658  14
 -15   4   0 28.3478 14.1819   3
  16  -4   0 126.452 29.7827   7
 -16   4   0 97.2031 36.0695  15
 -16   4   0 189.546 30.1808   3
 -16   4   0 166.801 29.5257  11
 -16   4   0 160.891 31.8667  14
  17  -4   0 72.2108 18.6962   7
 -17   4   0 51.6997 28.7232  15
 -17   4   0 79.2631 21.9735  14
 -17   4   0 47.8551 14.9374  11
 -17   4   0 68.8706 18.0047   3
  18  -4   0 -0.3944 14.8032   7
 -18   4   0 36.5014 17.7808  14
 -18   4   0 14.9680 13.6551   3
 -18   4   0 22.6070 11.8843  11
  19  -4   0 35.2842 17.5953   7
 -19   4   0 49.0333 19.5133  14
 -19   4   0 58.5659 16.1686  11
 -19   4   0 59.1952 16.9329   3
  20  -4   0 1.03970 14.3604   7
 -20   4   0 -4.2699 12.3029   3
 -20   4   0 2.11798 11.1066  11
 -20   4   0 36.8265 15.2481  14
  21  -4   0 -15.540 12.8081   7
 -21   4   0 21.1711 13.3294   3
 -21   4   0 26.8079 15.3992  14
 -21   4   0 20.4500 10.9564  11
  22  -4   0 -16.009 12.2466   7
 -22   4   0 -4.9728 8.35220  11
 -22   4   0 -6.8407 10.6656   3
  23  -4   0 1.61192 11.6174   7
 -23   4   0 -9.5868 8.28810  11
   0  -5   0 3.40533 6.98641   4
   0  -5   0 -6.6691 6.43049   9
   0  -5   0 -23.950 13.1825   5
   0  -5   0 -24.654 15.4209  12
   0  -5   0 2.03464 27.7337   1
   0  -5   0 -2.3997 7.37152  10
   0  -5   0 1.96198 6.32180   9
   0  -5   0 26.0607 11.0140   2
   0  -5   0 -5.6297 11.4139   4
   0  -5   0 -3.1541 7.36236  10
   0  -5   0 8.20591 34.2207  16
   0   5   0 9.47543 11.2238   8
   0   5   0 1.38303 5.46207   9
   0   5   0 5.95220 20.0180  16
   0   5   0 6.48165 10.2804   5
   0   5   0 -13.114 10.0545  15
   0   5   0 -2.3783 10.8802   6
   0   5   0 -0.9734 14.5574   1
   0   5   0 3.86629 13.4756  12
   0   5   0 2.61510 7.29955   8
  -1  -5   0 436.333 66.4557   9
   1  -5   0 412.923 69.1654  13
  -1  -5   0 389.213 70.8242  13
   1  -5   0 423.469 66.9755   4
   1  -5   0 484.317 73.0029  17
   1  -5   0 448.408 66.2334  10
  -1  -5   0 417.223 66.6411  10
   1  -5   0 322.667 70.1592  12
  -1  -5   0 288.172 78.4815  16
  -1  -5   0 391.025 68.5917   8
   1  -5   0 422.344 69.0545   2
  -1  -5   0 501.316 73.5222  12
  -1  -5   0 268.278 74.8271   1
  -1  -5   0 449.836 66.6889   4
   1  -5   0 399.999 65.8785   4
  -1  -5   0 408.330 66.4435   9
   1  -5   0 272.312 78.5837  16
   1  -5   0 419.807 66.0036  10
   1  -5   0 414.676 65.8366   9
  -1  -5   0 335.814 68.2908   4
   1  -5   0 477.694 66.0392   9
   1  -5   0 309.031 75.3380   1
   1  -5   0 383.582 69.1660   5
  -1  -5   0 533.972 73.7083   5
   1   5   0 418.437 70.8284  12
   1   5   0 422.849 68.8167   8
  -1   5   0 498.596 67.1508  15
   1   5   0 402.377 69.2073   6
   1   5   0 472.125 68.2536  15
   1   5   0 416.587 75.6870  16
  -1   5   0 384.918 71.6705   1
  -1   5   0 401.326 73.5473  16
   1   5   0 411.865 67.0776   8
  -1   5   0 434.629 68.2715   5
  -1   5   0 425.132 69.2012  12
  -1   5   0 477.181 65.5912   9
  -1   5   0 490.620 67.3544   9
   1   5   0 475.550 66.5676   9
  -1   5   0 405.468 67.5597   6
  -1   5   0 426.566 66.8780   8
  -1   5   0 409.006 67.3969   8
   1   5   0 431.061 69.4939   5
   2  -5   0 227.324 43.4098  12
   2  -5   0 237.769 38.2953   9
  -2  -5   0 167.269 50.5017   1
  -2  -5   0 285.256 47.8044   5
   2  -5   0 256.238 38.5051  10
  -2  -5   0 305.042 39.8329   9
   2  -5   0 236.349 38.2990   9
  -2  -5   0 285.820 40.1100   4
   2  -5   0 121.101 48.4287   1
   2  -5   0 237.500 42.4538  13
  -2  -5   0 194.164 41.6873   4
  -2  -5   0 288.992 39.8759  10
   2  -5   0 264.693 42.1507   5
  -2  -5   0 381.807 52.3928  12
  -2  -5   0 249.824 42.2923   8
   2  -5   0 249.577 50.9675  17
   2  -5   0 217.423 38.5024  10
  -2  -5   0 157.778 54.9010  16
   2  -5   0 225.513 38.3377   4
  -2  -5   0 187.512 38.7439   9
  -2  -5   0 287.811 40.0672  10
  -2  -5   0 313.976 47.7717  13
   2  -5   0 255.241 44.4078   2
  -2   5   0 219.031 40.7832   5
   2   5   0 241.607 45.4394  12
  -2   5   0 251.933 39.6998  15
   2   5   0 211.212 43.3594  17
   2   5   0 279.576 42.1638  15
  -2   5   0 212.015 44.8312  16
  -2   5   0 231.758 39.5076   8
   2   5   0 284.553 41.4690   8
   2   5   0 292.925 45.2460   6
   2   5   0 193.852 41.8466   5
  -2   5   0 251.395 38.0880   9
   2   5   0 318.936 40.1623   9
   2   5   0 251.584 43.9413  15
   2   5   0 206.133 40.6137   2
   2   5   0 321.501 43.5424   8
   2   5   0 142.986 43.4324   1
  -2   5   0 194.302 42.6728   1
  -2   5   0 234.175 39.9755   8
  -2   5   0 246.641 37.6868   9
  -2   5   0 226.467 38.9772  15
   2   5   0 131.151 46.1011  16
  -3  -5   0 5.11387 14.4443   4
  -3  -5   0 -3.9095 8.94006   9
   3  -5   0 -3.9897 14.6559  12
  -3  -5   0 4.30733 10.6657   4
  -3  -5   0 -7.8097 20.1148   5
   3  -5   0 4.17770 5.57841   9
   3  -5   0 8.17877 6.09064   9
   3  -5   0 -5.7613 5.53820  10
   3  -5   0 33.0218 11.0228   5
  -3  -5   0 0.49963 10.4945  10
   3  -5   0 11.3647 8.84604   5
   3  -5   0 1.27980 6.88722   4
  -3  -5   0 9.41098 24.7620  12
  -3  -5   0 8.50058 9.54200  10
  -3  -5   0 12.8886 9.90134   9
   3  -5   0 1.46958 7.12305   4
   3  -5   0 -4.2729 12.4412  13
   3  -5   0 27.8666 11.1759   6
   3  -5   0 19.6037 12.4928  12
   3  -5   0 9.13232 6.92536  10
  -3  -5   0 37.2842 23.1143  13
  -3  -5   0 6.01694 14.9044   8
  -3   5   0 14.4008 14.3693   1
   3   5   0 -6.4974 16.3559   1
  -3   5   0 6.08161 4.85944   9
  -3   5   0 -1.2910 7.27879   8
   3   5   0 9.32928 12.7885  10
  -3   5   0 7.49050 4.88325   9
   3   5   0 18.7202 23.2724  16
   3   5   0 7.75496 9.02305   9
  -3   5   0 -2.3707 7.68147  15
   3   5   0 -12.211 10.3681   8
   3   5   0 6.73761 16.6576  17
  -3   5   0 5.19866 8.39250   8
  -3   5   0 4.18513 8.36130   3
   3   5   0 1.33117 13.4028  15
   3   5   0 -7.7353 10.9386   9
   3   5   0 9.92675 12.3906   5
   3   5   0 5.13998 10.6609   2
   3   5   0 -0.5652 16.4519   6
   3   5   0 12.8623 16.4206   8
  -3   5   0 1.07858 8.17571  15
  -3   5   0 16.5618 17.9938  16
   3   5   0 -1.6854 16.3564  15
  -3   5   0 0.06098 8.42674  14
   4  -5   0 121.523 21.8121  10
   4  -5   0 132.061 22.3552   4
   4  -5   0 106.619 21.2550   9
  -4  -5   0 68.2200 32.1643   5
   4  -5   0 110.651 25.9289  12
   4  -5   0 94.0168 44.4724  17
  -4  -5   0 122.464 27.9187   8
   4  -5   0 153.155 21.6845  10
  -4  -5   0 107.391 23.1423   9
  -4  -5   0 125.089 24.7114   4
   4  -5   0 107.290 21.3541   9
  -4  -5   0 138.451 24.3248  10
   4  -5   0 145.130 26.3646   6
   4  -5   0 123.252 23.4474   5
   4  -5   0 157.931 26.7529  13
  -4  -5   0 102.294 36.7645  12
   4  -5   0 99.6067 32.4752   2
   4  -5   0 154.813 25.3775  12
  -4  -5   0 120.699 23.8973   9
  -4  -5   0 71.0499 35.5218  16
  -4  -5   0 45.9871 31.5799   1
   4  -5   0 140.304 21.8516   4
   4  -5   0 165.479 25.0862   5
  -4  -5   0 145.848 24.9469  10
  -4  -5   0 167.733 38.1706  13
  -4  -5   0 94.2400 26.7647   4
  -4   5   0 116.786 25.9887   1
  -4   5   0 134.652 23.8812  14
   4   5   0 99.5429 26.5339   5
   4   5   0 87.1197 34.3218  16
  -4   5   0 115.876 22.2004   8
   4   5   0 151.692 30.4474   8
   4   5   0 123.886 24.7270   9
   4   5   0 126.139 23.2521   9
  -4   5   0 114.496 23.1390   8
   4   5   0 165.944 34.9404  17
  -4   5   0 109.612 20.7242   9
   4   5   0 136.324 27.8600   2
  -4   5   0 126.554 20.5659   9
  -4   5   0 132.752 23.1893  15
   4   5   0 137.579 27.7189  15
   4   5   0 141.065 25.2612  10
  -4   5   0 155.676 22.9907   3
   4   5   0 111.537 32.1499   1
   4   5   0 118.485 24.9876   8
  -4   5   0 150.709 30.4440  16
   4   5   0 139.244 31.4740   6
   5  -5   0 28.0461 15.7442   6
  -5  -5   0 37.4049 20.6234   8
   5  -5   0 -14.778 18.2956   1
  -5  -5   0 22.0238 26.0060   5
   5  -5   0 6.68619 40.0122  17
   5  -5   0 55.1696 13.8470   4
  -5  -5   0 57.5602 16.4077   4
  -5  -5   0 28.6145 34.4012  16
   5  -5   0 52.4035 11.6933   4
   5  -5   0 -32.721 23.6885  16
   5  -5   0 75.5152 17.0386  13
  -5  -5   0 19.7951 13.8160   9
   5  -5   0 37.2310 10.3226  10
   5  -5   0 33.4404 10.7283   9
  -5  -5   0 81.3784 32.7958  13
  -5  -5   0 13.2035 27.2143   1
   5  -5   0 52.5475 13.8740   5
   5  -5   0 51.7079 13.1750   5
   5  -5   0 40.9559 9.92744   9
   5  -5   0 9.48133 25.1829   2
  -5  -5   0 29.4483 14.1143  10
  -5  -5   0 37.0937 31.7393  12
  -5  -5   0 32.5343 15.5911  10
   5  -5   0 37.2130 15.4884  12
   5  -5   0 51.7965 10.3411  10
  -5  -5   0 45.3171 14.3562   9
  -5   5   0 21.9799 9.60348   9
  -5   5   0 65.6361 20.7143  16
  -5   5   0 42.7158 11.4455   8
   5   5   0 61.0523 29.0000  16
   5   5   0 30.1327 21.6222   1
   5   5   0 41.1379 15.7541   8
   5   5   0 58.0826 20.0028   2
  -5   5   0 38.8038 15.1212  14
   5   5   0 48.4737 15.5628   9
   5   5   0 46.8032 19.7358  15
   5   5   0 46.3158 12.3243   9
   5   5   0 80.9315 29.3166  17
  -5   5   0 46.7601 13.8965   8
  -5   5   0 61.9725 12.6507   3
  -5   5   0 49.9280 8.73140   9
  -5   5   0 50.6852 14.0159  15
  -5   5   0 67.4528 15.4810   7
   5   5   0 78.2148 16.9666  10
  -5   5   0 63.8347 16.7699   1
  -5   5   0 58.2707 12.4622  15
   5   5   0 34.9599 22.3908   6
   5   5   0 42.3296 17.6967   5
   5   5   0 23.7258 20.9701   8
  -6  -5   0 475.589 90.9535  10
  -6  -5   0 521.788 93.0206  15
   6  -5   0 574.394 90.5742  12
  -6  -5   0 540.192 91.0598   4
   6  -5   0 588.785 88.7106  10
   6  -5   0 572.490 112.248  17
   6  -5   0 510.636 89.7242   5
   6  -5   0 532.177 99.7906   2
  -6  -5   0 569.168 90.5108   9
  -6  -5   0 609.982 91.1816  10
   6  -5   0 615.095 88.2834  10
  -6  -5   0 499.035 100.522  13
   6  -5   0 559.960 88.9635   9
   6  -5   0 608.764 89.9937  12
  -6  -5   0 612.391 95.7523   8
  -6  -5   0 638.361 103.322  12
   6  -5   0 578.712 89.7089   5
   6  -5   0 439.162 91.6681   1
  -6  -5   0 585.685 90.2049   9
   6  -5   0 581.102 89.0304   4
   6  -5   0 567.656 91.7277   6
   6  -5   0 581.621 89.7416   4
  -6   5   0 590.126 88.9280   8
   6   5   0 573.071 89.4894   9
   6   5   0 594.543 96.9348   6
   6   5   0 533.262 89.8256   4
  -6   5   0 622.475 89.0402  15
   6   5   0 438.162 98.4976   5
   6   5   0 570.891 95.7338   8
  -6   5   0 679.375 89.7835   7
  -6   5   0 584.023 90.2724   8
   6   5   0 531.190 92.6536  15
   6   5   0 478.652 91.6236   8
   6   5   0 583.060 94.8093   2
  -6   5   0 596.303 87.6320   9
   6   5   0 622.052 100.733  17
  -6   5   0 471.474 89.5352  15
  -6   5   0 560.002 88.4801   3
   6   5   0 546.485 91.1249  10
   7  -5   0 -0.2985 7.77173  10
   7  -5   0 -3.6871 8.56323  10
   7  -5   0 11.7191 14.1089   4
   7  -5   0 12.5873 11.0098   5
  -7  -5   0 14.1867 33.2041  13
  -7  -5   0 -4.5071 26.4791  15
  -7  -5   0 1.00294 13.7129   9
   7  -5   0 -13.568 10.5338   9
  -7  -5   0 19.9418 17.5389   4
   7  -5   0 -8.8631 12.3410  12
   7  -5   0 28.3407 32.3361   2
  -7  -5   0 10.6662 29.4489  12
   7  -5   0 -0.3149 11.4997  12
   7  -5   0 95.2620 53.3532  17
  -7  -5   0 -5.0390 16.5211  10
  -7  -5   0 -7.0438 23.1557   8
   7  -5   0 18.5100 12.9231  16
   7  -5   0 8.66076 10.1910   1
  -7  -5   0 -1.3351 15.6365   9
   7  -5   0 -13.716 11.0881   4
   7   5   0 -5.9455 21.1299  15
   7   5   0 -5.2564 21.2794   4
   7   5   0 11.4132 15.7363  10
   7   5   0 -21.715 23.3589   6
   7   5   0 -2.0991 21.1340   2
  -7   5   0 12.8327 16.2181  15
  -7   5   0 4.95943 9.34096   8
  -7   5   0 13.8615 5.38566   9
  -7   5   0 -0.5951 13.8968   8
  -7   5   0 -1.9172 14.7883  14
   7   5   0 -39.991 22.8622   8
   7   5   0 27.1815 14.8752   9
  -7   5   0 5.56938 9.30319  15
   7   5   0 20.2629 30.2907  17
  -7   5   0 3.31431 10.5338   3
  -7   5   0 3.39771 11.6455  13
  -8  -5   0 18.7838 33.3123  12
  -8  -5   0 33.4721 36.9833  13
   8  -5   0 62.4482 17.8115   4
   8  -5   0 58.7032 16.7215   4
   8  -5   0 56.1896 25.4475   6
   8  -5   0 -10.036 15.0293   5
   8  -5   0 54.1258 38.2886   2
   8  -5   0 41.4235 13.7786   9
  -8  -5   0 45.2923 20.2923  10
   8  -5   0 28.2743 11.3696  10
   8  -5   0 37.4746 17.8543  12
   8  -5   0 45.7663 15.7098  12
   8  -5   0 20.9451 12.5670  10
  -8  -5   0 4.49554 24.7953   8
   8  -5   0 87.4451 62.2253  17
  -8  -5   0 44.7496 21.4834   4
   8  -5   0 37.1509 13.6543   5
  -8  -5   0 31.9494 17.3242   9
  -8   5   0 32.5549 12.4657   8
  -8   5   0 33.7836 15.8616  13
  -8   5   0 40.8356 13.2000   3
   8   5   0 18.0528 27.5324   6
  -8   5   0 46.8807 13.3263  15
   8   5   0 83.3312 20.9884  10
   8   5   0 111.455 20.0573   9
   8   5   0 -6.3838 23.9956  15
  -8   5   0 18.1649 15.6358   8
  -8   5   0 26.7712 18.9140  15
   8   5   0 50.2113 28.8240   2
  -8   5   0 41.3167 8.58368   9
   8   5   0 61.6673 38.2920  17
   8   5   0 -57.553 25.0562   8
  -8   5   0 39.8768 17.7851  14
   9  -5   0 30.9446 31.3731   5
   9  -5   0 60.0117 30.5866   6
   9  -5   0 63.3021 18.1136   9
   9  -5   0 59.5826 16.2509  10
   9  -5   0 71.1364 19.6872   5
  -9  -5   0 54.4613 27.9125   8
   9  -5   0 95.4220 43.9796   2
  -9  -5   0 44.7314 24.5942   9
  -9  -5   0 54.4370 15.2934   3
   9  -5   0 54.6532 18.2357  10
  -9  -5   0 93.4772 25.5978   4
  -9  -5   0 120.260 36.4913  12
   9  -5   0 84.7355 21.0958  12
   9  -5   0 110.413 21.6171   4
  -9  -5   0 105.620 24.6131  10
  -9  -5   0 52.9764 38.8504  13
   9  -5   0 92.1483 72.1780  17
   9   5   0 48.9282 30.3936   8
  -9   5   0 77.4744 13.9616   9
  -9   5   0 86.3774 21.5737  14
  -9   5   0 63.9038 22.4366  15
  -9   5   0 65.4192 17.4963   8
   9   5   0 50.1926 30.0029   9
  -9   5   0 81.9535 22.2950  13
   9   5   0 31.5748 31.6365   6
  -9   5   0 100.047 18.7236   3
   9   5   0 56.8178 30.0275  15
  -9   5   0 48.4336 19.4947   8
   9   5   0 116.085 38.0597   2
   9   5   0 93.4732 48.8359  17
  -9   5   0 82.1710 19.0900  15
  -9   5   0 77.3812 18.5855  11
  10  -5   0 -20.628 81.1563  17
  10  -5   0 -19.987 29.3638   6
  10  -5   0 1.47247 15.7278   4
  10  -5   0 -28.951 39.4592   2
  10  -5   0 11.2164 10.8719  10
 -10  -5   0 -33.122 20.7477   4
 -10  -5   0 10.9493 20.9309  10
 -10  -5   0 16.3323 31.3198  13
  10  -5   0 -6.9513 11.1022   7
 -10  -5   0 15.6530 10.0137   3
 -10   5   0 11.1935 12.3405   3
 -10   5   0 2.01250 15.5509  14
  10   5   0 3.79169 26.8583  15
 -10   5   0 1.47255 11.0899  11
 -10   5   0 -4.5449 11.2128   8
 -10   5   0 2.27176 16.5972  15
 -10   5   0 -9.5767 15.3219  13
  10   5   0 52.3328 36.9571   2
  10   5   0 26.2641 27.8897   8
 -10   5   0 17.5978 11.9812   9
 -10   5   0 -2.2340 16.0338   8
  10   5   0 -16.671 24.4204   6
  10   5   0 20.9076 47.4208  17
 -10   5   0 -11.117 14.5704  15
  11  -5   0 61.9329 21.0929   4
  11  -5   0 16.2263 37.1383   6
  11  -5   0 47.4692 53.7738   2
  11  -5   0 59.3724 17.2954  10
 -11  -5   0 103.792 37.7106  13
 -11  -5   0 63.6164 25.9680  10
  11  -5   0 72.7174 18.6019   7
  11  -5   0 -8.2082 101.589  17
 -11  -5   0 42.4558 27.0584   4
  11   5   0 137.538 58.4978  17
 -11   5   0 92.8249 21.8013  14
 -11   5   0 71.9216 17.8839   3
 -11   5   0 44.8693 16.2734  11
  11   5   0 74.9903 41.3061   2
  11   5   0 44.6071 31.5985   6
 -11   5   0 64.1989 19.3642   8
  11   5   0 78.6302 33.8010   8
 -11   5   0 47.3241 20.8094  15
 -11   5   0 90.1425 24.4437  13
  11   5   0 26.7827 29.0569  15
  12  -5   0 -28.744 15.0153   4
  12  -5   0 2.61578 10.9265   7
  12  -5   0 -17.476 12.0090  10
 -12  -5   0 -6.5456 29.3661   4
 -12  -5   0 3.15831 23.9532  10
  12  -5   0 -58.140 46.5423   2
 -12  -5   0 35.4161 27.9583  13
  12   5   0 -41.121 26.4075   8
 -12   5   0 -20.438 11.5321  11
 -12   5   0 21.4502 19.5409  15
 -12   5   0 -15.959 15.4674  14
  12   5   0 -12.742 36.9456   2
 -12   5   0 69.2648 23.4125  13
  12   5   0 134.227 59.7789  17
 -12   5   0 -4.1065 11.9475   3
  12   5   0 37.2388 28.7381  15
  12   5   0 46.4436 30.6720   6
 -12   5   0 -8.4561 14.1138   8
 -13  -5   0 52.9839 28.2664  13
  13  -5   0 -12.365 10.9728   7
  13  -5   0 -24.001 16.0497   4
  13  -5   0 -13.599 12.9951  10
  13   5   0 72.3851 31.6139   6
 -13   5   0 4.90405 15.1679   8
 -13   5   0 -4.5938 10.1785  11
  13   5   0 53.7891 32.5257   8
  13   5   0 11.4071 40.7602   2
 -13   5   0 12.7231 19.9929  15
  13   5   0 132.100 62.0267  17
 -13   5   0 0.51256 12.6042   3
  13   5   0 16.8844 24.2095  15
 -13   5   0 -15.733 15.2241  14
  14  -5   0 -1.5806 12.0564   7
 -14   5   0 18.0744 13.5492   3
  14   5   0 91.4304 33.7922  15
  14   5   0 100.448 47.3266   2
 -14   5   0 1.63855 16.2740  14
  14   5   0 153.412 61.5001  17
 -14   5   0 6.46612 12.7854  11
 -14   5   0 -10.723 19.4674  15
  15  -5   0 11.6611 14.2311   7
  15   5   0 145.236 81.1944  17
  15   5   0 147.897 67.6610   2
 -15   5   0 29.1578 14.4301   3
 -15   5   0 36.5246 22.1798  15
 -15   5   0 23.2120 16.9079  14
 -15   5   0 30.6730 13.8926  11
  16  -5   0 17.1566 14.0647   7
 -16   5   0 28.3187 21.4628  15
 -16   5   0 22.9556 14.5383   3
 -16   5   0 14.9253 17.1313  14
 -16   5   0 17.8384 11.9197  11
  17  -5   0 61.6541 18.3940   7
 -17   5   0 66.3653 20.4444  14
 -17   5   0 47.2567 16.8592   3
 -17   5   0 58.4952 15.0233  11
 -17   5   0 63.6128 27.8445  15
  18  -5   0 6.28811 15.1286   7
 -18   5   0 0.80896 11.0078  11
 -18   5   0 -8.7038 11.6854   3
 -18   5   0 3.86403 14.8412  14
  19  -5   0 63.0429 19.7731   7
 -19   5   0 66.9578 17.5148   3
 -19   5   0 56.9184 15.4755  11
 -19   5   0 53.8000 20.4732  14
  20  -5   0 13.3263 13.8088   7
 -20   5   0 0.77324 9.77026  11
 -20   5   0 19.9604 15.0603  14
 -20   5   0 3.25927 11.6504   3
  21  -5   0 12.9553 14.7622   7
 -21   5   0 27.2101 11.1554  11
 -21   5   0 22.3277 12.9386   3
  22  -5   0 34.5747 15.8931   7
 -22   5   0 46.1635 14.3255   3
 -22   5   0 56.5034 13.6419  11
   0  -6   0 1729.33 274.095   9
   0  -6   0 1776.22 277.706   5
   0  -6   0 1726.05 274.076   3
   0  -6   0 1663.07 276.764  13
   0  -6   0 1733.32 278.119  12
   0  -6   0 1962.71 274.519   9
   0  -6   0 1830.26 274.304   4
   0  -6   0 1764.64 274.226  10
   0  -6   0 1672.59 274.394  10
   0   6   0 1712.69 276.181  15
   0   6   0 1825.72 274.858   8
   0   6   0 1666.75 275.590   6
   0   6   0 1676.12 279.890  16
   0   6   0 1853.53 276.419   5
   0   6   0 1880.37 279.274   1
   0   6   0 1726.42 275.317   8
   0   6   0 1734.75 274.518  15
   0   6   0 2020.88 274.370   9
   0   6   0 1813.04 273.877   9
   0   6   0 1827.05 277.070  12
   1  -6   0 492.391 68.8512   9
   1  -6   0 470.434 68.9516  10
  -1  -6   0 400.524 71.3070   4
  -1  -6   0 461.566 69.4160   4
  -1  -6   0 402.129 74.1549  13
   1  -6   0 317.960 74.1868  12
   1  -6   0 454.507 68.7237   4
  -1  -6   0 505.049 70.5279   9
   1  -6   0 454.457 68.7406  10
  -1  -6   0 503.785 78.2996  12
   1  -6   0 339.915 72.0221  13
  -1  -6   0 244.924 81.9123  16
  -1  -6   0 244.117 79.1727   1
   1  -6   0 411.413 68.4156   9
   1  -6   0 426.704 73.4497   5
  -1  -6   0 453.295 76.0038   5
  -1  -6   0 487.055 69.1252   9
  -1  -6   0 455.245 69.2838  10
   1   6   0 478.406 70.1252   8
   1   6   0 469.487 72.9305   5
  -1   6   0 448.063 67.9920   9
   1   6   0 410.099 79.6559  16
   1   6   0 407.207 76.5322   1
  -1   6   0 429.794 70.3877   8
  -1   6   0 481.924 71.2503   5
  -1   6   0 398.594 69.9801   6
  -1   6   0 441.485 69.3618  15
   1   6   0 413.914 71.6339   8
   1   6   0 450.848 71.7230   6
  -1   6   0 447.401 70.0662  15
  -1   6   0 490.151 68.6563   9
  -1   6   0 450.712 76.1424   1
  -1   6   0 484.217 69.6678   8
  -1   6   0 430.930 71.8863  12
  -1   6   0 424.239 77.5226  16
   1   6   0 441.174 69.6347  15
   2  -6   0 414.418 63.4269   9
  -2  -6   0 403.199 64.5212   9
  -2  -6   0 395.050 64.9308   4
   2  -6   0 380.711 64.2753   4
   2  -6   0 427.868 69.8954  12
  -2  -6   0 406.308 64.4950  10
   2  -6   0 391.235 63.3977  10
   2  -6   0 406.348 63.5398  10
   2  -6   0 484.801 77.0592  17
  -2  -6   0 512.050 74.8357   5
  -2  -6   0 312.240 66.3091   4
  -2  -6   0 458.419 76.2200  12
   2  -6   0 372.270 63.5401   4
   2  -6   0 386.284 66.9847  13
   2  -6   0 394.605 69.3920   2
  -2  -6   0 446.782 72.1044  13
   2  -6   0 405.238 67.6670   5
  -2   6   0 352.071 63.3655   3
  -2   6   0 401.294 63.8968  15
   2   6   0 414.845 65.8038  15
   2   6   0 323.786 75.1749   1
  -2   6   0 376.687 62.6246   9
  -2   6   0 376.849 64.7577   8
   2   6   0 413.437 68.2334   5
  -2   6   0 429.801 63.1881   9
  -2   6   0 448.463 70.4688   1
   2   6   0 500.805 68.9062   8
  -2   6   0 442.263 64.3744   8
   2   6   0 391.145 66.4258  15
   2   6   0 380.881 67.5283   6
  -2   6   0 416.958 72.4872  16
   2   6   0 428.341 65.4745   9
  -2   6   0 417.093 64.4941  15
  -2   6   0 373.546 63.2307  14
   3  -6   0 1175.34 183.121  12
   3  -6   0 1305.81 183.248   5
  -3  -6   0 1187.78 181.720  10
   3  -6   0 1199.63 180.797   4
   3  -6   0 1254.78 182.487   6
  -3  -6   0 892.988 182.929   4
   3  -6   0 926.987 185.105   2
  -3  -6   0 1250.58 189.430  12
  -3  -6   0 1119.61 187.586   5
  -3  -6   0 1048.05 181.542  10
   3  -6   0 1281.22 180.815  10
   3  -6   0 954.337 189.790  17
   3  -6   0 1198.49 180.960  10
  -3  -6   0 1287.70 182.130   4
   3  -6   0 1182.92 180.712   9
   3  -6   0 1184.40 182.990  13
   3  -6   0 1275.95 182.519   5
  -3  -6   0 1074.43 183.763   8
   3  -6   0 1209.21 181.072   4
  -3  -6   0 1184.85 181.615   9
  -3  -6   0 1232.21 186.837  13
   3   6   0 1304.62 182.283   9
  -3   6   0 1176.68 180.882   3
   3   6   0 1132.23 184.385   5
   3   6   0 1176.03 182.603  15
  -3   6   0 1132.52 181.292   8
  -3   6   0 1289.01 180.345   9
   3   6   0 1077.84 183.085  15
  -3   6   0 1205.29 181.311  15
   3   6   0 1198.72 184.007   8
  -3   6   0 1071.74 180.909  15
  -3   6   0 1191.49 181.336   8
  -3   6   0 1240.12 185.012   1
  -3   6   0 1134.87 180.927  14
   3   6   0 1195.11 184.729   6
  -3   6   0 1167.83 185.894  16
  -4  -6   0 52.8820 15.7029   4
  -4  -6   0 54.5448 20.2799   4
   4  -6   0 61.2909 15.2790  12
   4  -6   0 33.7050 12.2712   5
  -4  -6   0 -15.389 27.0205   5
   4  -6   0 -35.526 37.6122  17
  -4  -6   0 38.8127 13.2668  10
   4  -6   0 45.3289 11.5575   4
   4  -6   0 35.5367 9.65298  10
   4  -6   0 98.6775 16.1391   5
   4  -6   0 24.1872 10.9127   4
  -4  -6   0 60.8113 13.5252   9
   4  -6   0 53.5903 15.8492   6
  -4  -6   0 40.8808 14.5312  10
   4  -6   0 26.2441 19.8838  12
   4  -6   0 49.6895 16.9392  13
  -4  -6   0 53.0973 32.8583  12
   4  -6   0 36.5908 10.0996   9
   4  -6   0 -29.829 23.2045   2
  -4  -6   0 25.8440 20.0709   8
   4  -6   0 31.9224 10.6064  10
  -4  -6   0 58.5974 31.0040  13
   4   6   0 37.8951 16.0112   8
   4   6   0 49.5157 16.0709   2
  -4   6   0 42.8659 12.5646  14
   4   6   0 25.1844 16.8599   5
  -4   6   0 27.1979 11.7558   8
   4   6   0 32.4670 20.2962   6
   4   6   0 25.1941 19.6553   8
   4   6   0 31.8080 22.9170  15
   4   6   0 47.9644 15.4822   9
  -4   6   0 56.2377 24.9187  16
  -4   6   0 58.2707 12.5688  15
   4   6   0 45.4425 17.0777  15
   4   6   0 75.6207 24.0738  17
  -4   6   0 38.0756 13.0848  15
  -4   6   0 55.9770 11.8393   3
  -4   6   0 54.6573 19.9138   1
   5  -6   0 1050.93 146.353  10
   5  -6   0 739.243 164.100  17
  -5  -6   0 888.771 155.260  13
   5  -6   0 989.834 146.490   9
   5  -6   0 731.036 150.725   1
  -5  -6   0 996.419 148.075  10
   5  -6   0 983.458 147.887  12
   5  -6   0 1004.10 146.659  10
   5  -6   0 939.633 148.340  13
  -5  -6   0 901.298 157.002  12
  -5  -6   0 953.154 159.165   8
   5  -6   0 1086.55 148.238   5
  -5  -6   0 912.390 148.217   4
   5  -6   0 996.342 146.830   4
   5  -6   0 779.206 153.939   2
   5  -6   0 952.128 148.605   6
  -5  -6   0 966.757 147.697   9
   5  -6   0 1040.21 146.724   4
   5  -6   0 960.166 147.656   5
   5   6   0 861.898 148.692  15
  -5   6   0 1025.16 149.986   1
   5   6   0 1061.88 154.356  17
   5   6   0 901.956 149.570   2
   5   6   0 908.012 149.115   8
  -5   6   0 957.031 146.527   3
   5   6   0 937.287 151.210   8
  -5   6   0 845.880 146.789  15
   5   6   0 938.733 151.841   6
  -5   6   0 916.252 146.526  15
  -5   6   0 954.558 147.465  14
  -5   6   0 1001.92 151.292  16
   6  -6   0 19.1513 24.4303   1
  -6  -6   0 102.551 22.7006  10
   6  -6   0 81.0674 19.6140   7
  -6  -6   0 83.6652 39.6212  13
   6  -6   0 88.1510 37.4646   2
  -6  -6   0 75.3543 37.6739  12
   6  -6   0 74.7839 17.3703  10
   6  -6   0 102.359 19.1801   4
   6  -6   0 105.053 22.8337  13
  -6  -6   0 60.9416 20.0113   9
   6  -6   0 73.0031 23.0317  12
   6  -6   0 133.677 59.8895  17
   6  -6   0 94.6262 17.3706  10
   6  -6   0 58.4536 23.2756   6
  -6  -6   0 113.139 23.0974   4
   6  -6   0 120.678 19.9709   4
   6   6   0 145.271 28.3513   2
   6   6   0 92.3571 30.4680   6
   6   6   0 168.224 40.0023  17
  -6   6   0 87.1540 17.6329   8
   6   6   0 52.8582 28.2271   8
   6   6   0 71.3071 24.5132  15
   6   6   0 108.376 22.5604   9
  -6   6   0 106.505 18.5868   3
  -6   6   0 113.329 21.4691  14
  -6   6   0 75.9633 21.2084  15
   7  -6   0 163.058 29.3522  16
  -7  -6   0 130.541 29.6478  10
   7  -6   0 150.152 24.5477  10
   7  -6   0 190.643 30.7769  13
  -7  -6   0 134.258 29.9620   4
   7  -6   0 180.876 47.6408   2
   7  -6   0 262.372 74.1119  17
  -7  -6   0 87.9292 42.3177  12
   7  -6   0 94.6853 24.4775  10
   7  -6   0 131.702 32.7057   4
   7  -6   0 139.449 25.7574   9
   7  -6   0 160.370 27.8848   4
  -7  -6   0 110.341 46.1745  13
   7  -6   0 135.866 27.0376   1
  -7  -6   0 84.9972 24.5554   3
   7  -6   0 182.329 28.3957   7
  -7   6   0 106.215 27.8760  14
  -7   6   0 180.761 26.2182  15
   7   6   0 106.992 31.6155  15
  -7   6   0 184.007 26.4764   3
  -7   6   0 152.777 26.9886  11
   7   6   0 154.040 35.0697   2
   7   6   0 165.898 39.7628   6
  -7   6   0 129.276 24.9015   8
   7   6   0 106.080 37.0061   8
  -8  -6   0 54.7534 39.0742  13
   8  -6   0 45.7481 16.1613  10
   8  -6   0 140.857 73.3276  17
   8  -6   0 69.8354 30.0931   6
   8  -6   0 97.6585 41.2505   2
   8  -6   0 94.4499 19.3567   7
   8  -6   0 46.1070 20.1295   9
  -8  -6   0 61.3291 15.3368   3
   8  -6   0 86.3669 15.4546  10
   8  -6   0 96.2927 20.6570   4
  -8  -6   0 81.8531 23.0839   4
  -8  -6   0 61.1626 22.6715  10
   8   6   0 114.087 33.6209   6
   8   6   0 91.4449 28.0656   2
  -8   6   0 85.5644 16.4326   8
  -8   6   0 31.4890 18.1684   8
  -8   6   0 85.6013 17.4631   3
  -8   6   0 63.0939 16.4230  11
  -8   6   0 57.9443 21.2043  15
   8   6   0 36.1632 25.4066  15
  -8   6   0 64.5110 21.1647  14
  -8   6   0 113.674 17.9970  15
   8   6   0 30.1344 28.1495   8
   9  -6   0 76.7816 16.1565  10
   9  -6   0 69.1500 20.8969   4
  -9  -6   0 70.4372 37.8706  13
   9  -6   0 81.5706 82.4138  17
   9  -6   0 23.2374 38.5332   6
  -9  -6   0 55.5881 23.4286   4
  -9  -6   0 48.5928 23.7035  10
   9  -6   0 33.7261 42.9561   2
   9  -6   0 87.3975 20.1575   7
   9   6   0 130.182 33.9235   2
   9   6   0 53.4936 27.0871  15
  -9   6   0 101.717 18.7331  15
   9   6   0 60.4607 31.1436   8
  -9   6   0 51.5549 19.5342   8
  -9   6   0 81.2604 18.3289   3
  -9   6   0 105.775 23.5171  14
  -9   6   0 68.9017 17.2670  11
  -9   6   0 80.2750 22.3305  15
   9   6   0 80.4665 33.4273   6
  -9   6   0 70.0658 17.1117   8
 -10  -6   0 1.12410 30.3303  13
  10  -6   0 6.08907 13.1749   7
  10  -6   0 -2.0553 16.7111   4
  10  -6   0 -19.278 42.7344   2
 -10  -6   0 -9.6488 20.3056  10
 -10  -6   0 45.2229 21.5337   4
  10  -6   0 -10.509 9.57408  10
 -10   6   0 -3.1511 10.4252   8
  10   6   0 72.6681 31.5911   8
 -10   6   0 -25.315 18.3324  14
 -10   6   0 -6.0629 11.3142  11
  10   6   0 61.8078 31.3855   2
 -10   6   0 -17.532 15.2722  15
  10   6   0 -15.327 22.0407  15
  10   6   0 20.5775 26.1729   6
 -10   6   0 5.47756 18.4920   8
 -10   6   0 -8.8518 12.3849   3
 -10   6   0 19.7055 12.8644  15
 -11  -6   0 -52.231 23.1654   4
  11  -6   0 19.2488 12.2868   7
  11  -6   0 22.4340 18.0843   4
 -11  -6   0 56.9138 31.0705  13
 -11  -6   0 41.6634 25.2318  10
  11  -6   0 -3.6465 50.7893   2
  11  -6   0 18.2825 11.9097  10
  11   6   0 -17.088 22.4184  15
 -11   6   0 -8.4890 12.5671   3
  11   6   0 143.240 39.0191   2
 -11   6   0 28.8008 20.1575  14
  11   6   0 10.1112 28.1480   8
 -11   6   0 15.8957 12.4106   8
 -11   6   0 2.78600 13.1063  11
  11   6   0 35.0665 29.7040   6
 -11   6   0 32.4285 19.1678  15
 -12  -6   0 65.5858 32.1196   4
 -12  -6   0 46.4648 28.2360  13
  12  -6   0 17.0162 11.9846  10
  12  -6   0 34.7573 17.8253   4
 -12  -6   0 -4.0954 24.9285  10
  12  -6   0 -4.3152 12.5408   7
 -12   6   0 24.5943 19.5598  15
 -12   6   0 -14.001 11.7450  11
 -12   6   0 -11.456 12.5265   8
 -12   6   0 -14.019 18.3523  14
  12   6   0 57.5203 31.2620   6
  12   6   0 129.290 45.2985   2
  12   6   0 -23.974 26.6264   8
 -12   6   0 -22.533 12.0297   3
  12   6   0 -5.9259 26.3516  15
  13  -6   0 21.9210 12.9094   7
  13   6   0 -13.623 26.7005  15
 -13   6   0 -11.551 19.7422  15
  13   6   0 150.897 57.8581   2
 -13   6   0 18.6876 19.7172  14
 -13   6   0 16.7941 15.1087   3
  13   6   0 29.8051 29.2419   8
 -13   6   0 8.98863 12.9093  11
  14  -6   0 43.0607 16.2894   7
 -14   6   0 52.0541 17.0819   3
 -14   6   0 40.9882 22.5288  15
  14   6   0 -11.035 41.0380   8
  14   6   0 25.6196 30.9694  15
 -14   6   0 53.4674 22.4255  14
 -14   6   0 42.5058 14.9042  11
  15  -6   0 19.3611 14.8321   7
  15   6   0 5.88109 29.5386  15
 -15   6   0 20.3356 20.4065  14
 -15   6   0 15.4031 10.8437  11
 -15   6   0 19.0447 14.4213   3
 -15   6   0 14.0193 19.9191  15
  16  -6   0 -4.1477 13.9725   7
 -16   6   0 26.8421 19.7697  15
 -16   6   0 0.95070 9.51923  11
 -16   6   0 6.85334 13.2315   3
 -16   6   0 5.77550 19.3476  14
  17  -6   0 34.1103 16.3475   7
 -17   6   0 24.9423 12.2900  11
 -17   6   0 33.3030 15.6157   3
 -17   6   0 67.6084 22.9563  14
  18  -6   0 19.8977 15.7573   7
 -18   6   0 13.7410 17.5035  14
 -18   6   0 16.5424 11.3032  11
 -18   6   0 10.9916 12.3546   3
  19  -6   0 -16.922 13.2190   7
 -19   6   0 16.3924 16.0965  14
 -19   6   0 0.00109 12.4343   3
 -19   6   0 15.7265 9.88203  11
  20  -6   0 37.4191 16.5031   7
 -20   6   0 36.8410 12.1865  11
 -20   6   0 42.6769 14.8584   3
 -20   6   0 58.6956 22.4264  14
  21  -6   0 18.2906 14.3638   7
 -21   6   0 14.9768 11.8688   3
 -21   6   0 22.6680 9.45000  11
  22  -6   0 3.12984 13.4719   7
 -22   6   0 7.47864 8.30365  11
   0  -7   0 -1.5766 8.91709   3
   0  -7   0 -0.8285 8.58997   4
   0  -7   0 14.1766 8.65278  10
   0  -7   0 -11.960 6.14155   9
   0  -7   0 -0.0655 8.61785  10
   0   7   0 20.2246 10.4138   9
   0   7   0 8.39063 13.7268  15
   0   7   0 -10.233 13.1467   8
   0   7   0 6.94685 8.42916   8
   0   7   0 13.7221 12.0428   5
   0   7   0 8.34686 10.6571  15
   0   7   0 4.34292 10.9651   6
   1  -7   0 144.192 25.5924  10
  -1  -7   0 176.685 26.7569  10
  -1  -7   0 143.503 37.4695  13
  -1  -7   0 175.427 25.9631   9
   1  -7   0 152.767 25.8886   3
   1  -7   0 129.318 24.9306   9
  -1  -7   0 110.567 39.5554  12
   1  -7   0 165.342 26.1825   4
   1  -7   0 150.245 25.9873  10
   1  -7   0 93.4022 32.4533  13
   1  -7   0 115.563 27.5086   4
  -1  -7   0 182.230 26.0461   3
   1  -7   0 91.3764 37.0094  12
  -1  -7   0 152.908 38.3087   5
   1  -7   0 107.764 33.9966   5
  -1  -7   0 167.528 27.4833   4
   1   7   0 181.349 31.7250   6
   1   7   0 122.626 29.7609  15
  -1   7   0 161.151 29.0236   8
  -1   7   0 101.893 25.2339   9
   1   7   0 155.232 31.1086   5
  -1   7   0 163.696 27.1104  15
  -1   7   0 167.274 29.4472   5
   1   7   0 152.470 27.6811   8
   1   7   0 161.673 31.0794   8
  -1   7   0 163.885 26.6969   8
   1   7   0 176.089 28.1925  15
   1   7   0 139.430 26.7538   9
  -1   7   0 134.538 27.7155   6
  -1   7   0 154.924 29.0455  15
   2  -7   0 688.903 103.490  10
  -2  -7   0 612.529 114.835  12
   2  -7   0 686.106 103.348  10
   2  -7   0 609.530 108.687   5
  -2  -7   0 711.376 104.643   4
  -2  -7   0 666.623 111.024  13
   2  -7   0 545.599 109.904  12
  -2  -7   0 680.805 104.159  10
   2  -7   0 491.732 106.079  13
  -2  -7   0 719.735 103.861   9
   2  -7   0 720.682 103.236   9
  -2  -7   0 684.450 103.224   3
   2  -7   0 677.778 104.296   4
   2  -7   0 690.481 103.521   4
   2   7   0 752.277 108.300   5
  -2   7   0 593.394 102.678  14
  -2   7   0 663.236 104.634   8
  -2   7   0 750.059 104.595  15
   2   7   0 779.203 105.498   8
  -2   7   0 637.794 103.782   8
   2   7   0 679.700 107.006   6
  -2   7   0 601.639 103.433  15
   2   7   0 703.770 104.927  15
   2   7   0 682.536 106.915   8
   2   7   0 595.410 104.909   9
  -2   7   0 645.781 102.852   9
  -3  -7   0 -0.2049 11.1222  10
   3  -7   0 -9.1512 15.4021  13
  -3  -7   0 -28.075 26.0804  12
  -3  -7   0 33.1123 28.5961  13
  -3  -7   0 11.8809 8.74622   3
   3  -7   0 3.06761 8.68226   4
   3  -7   0 28.0824 16.1291  12
   3  -7   0 20.8171 8.20838  10
  -3  -7   0 -1.2163 9.40356   9
   3  -7   0 -33.829 25.5695   1
   3  -7   0 23.1072 10.5162   5
   3  -7   0 3.92046 7.01928  10
   3  -7   0 26.9882 12.1681   6
   3  -7   0 -30.768 16.5468   5
   3  -7   0 -0.1346 6.00169   9
   3  -7   0 -26.459 22.4604   2
   3  -7   0 2.63106 10.8908   4
  -3  -7   0 0.29180 11.8173   4
  -3   7   0 15.7493 8.77992   3
  -3   7   0 28.0017 20.9710   1
   3   7   0 16.6090 17.7891   8
  -3   7   0 12.3097 11.2958  15
   3   7   0 23.9866 15.8058  15
   3   7   0 19.7438 17.6217   6
  -3   7   0 62.3165 29.2896  16
  -3   7   0 7.93201 9.96817  15
  -3   7   0 12.4609 7.01237  14
  -4  -7   0 120.217 23.4363   4
   4  -7   0 98.8381 18.6690  10
   4  -7   0 82.0205 18.5245   9
  -4  -7   0 125.090 38.7866  13
   4  -7   0 95.7902 24.5757  13
  -4  -7   0 135.917 22.9030  10
   4  -7   0 84.7601 35.4948   2
   4  -7   0 95.4451 20.9170   5
   4  -7   0 104.489 23.2335   6
  -4  -7   0 94.1705 19.3775   3
   4  -7   0 13.6141 54.4656  17
   4  -7   0 126.015 19.9151   4
   4  -7   0 176.685 27.6021   5
   4  -7   0 115.211 21.3437   4
   4  -7   0 29.6551 28.8766  12
  -4  -7   0 51.4386 36.0920  12
   4  -7   0 113.648 19.6130  10
   4  -7   0 98.2495 20.4001   7
   4  -7   0 12.6364 30.1622   1
   4   7   0 91.1112 27.6151   8
  -4   7   0 137.251 33.3560  16
   4   7   0 98.3536 24.4331  15
   4   7   0 103.473 28.4958   6
  -4   7   0 150.244 21.4191  15
   4   7   0 22.9934 23.3286   9
  -4   7   0 121.015 19.6658   3
  -4   7   0 164.186 30.5315   1
  -4   7   0 124.545 20.2923  14
   5  -7   0 88.3212 16.5458   4
  -5  -7   0 94.4876 39.0424  13
   5  -7   0 85.9944 14.4219  10
  -5  -7   0 73.5918 35.8270  12
   5  -7   0 4.68881 25.7856   1
   5  -7   0 61.4472 14.7110   9
  -5  -7   0 67.9237 15.2377   3
   5  -7   0 28.4932 33.2603   2
   5  -7   0 72.3253 17.3097   7
  -5  -7   0 46.1085 18.6504   4
   5  -7   0 65.1591 14.8584  10
  -5  -7   0 81.7463 20.0282  10
   5  -7   0 22.2875 54.0710  17
   5   7   0 60.7951 20.5667  15
  -5   7   0 122.804 26.3559   1
   5   7   0 102.369 28.2157   6
  -5   7   0 86.7379 16.0462   3
  -5   7   0 80.4953 16.7175  11
  -5   7   0 85.2958 18.1126  14
  -5   7   0 181.525 30.8857  16
   5   7   0 34.0448 24.0951   8
  -6  -7   0 20.1516 9.10739   3
   6  -7   0 11.7467 7.75875  10
  -6  -7   0 11.7219 30.2153  12
   6  -7   0 6.87983 11.9460   7
   6  -7   0 24.2694 30.7489   1
   6  -7   0 23.5958 11.1289   4
   6  -7   0 -42.795 29.3998   2
  -6  -7   0 1.29405 14.2883   4
  -6  -7   0 75.6161 34.6383  13
   6  -7   0 13.9435 7.66932  10
  -6  -7   0 35.7281 15.2501  10
   6   7   0 18.3805 16.1778  15
  -6   7   0 17.1575 13.1325  14
  -6   7   0 10.8980 8.82438  11
   6   7   0 28.0965 20.7694   6
   6   7   0 49.3852 23.7437   8
  -6   7   0 10.7743 9.89208   3
  -7  -7   0 41.5428 34.8558  13
   7  -7   0 9.93330 12.3173   4
  -7  -7   0 10.1822 10.7621   3
   7  -7   0 -78.709 65.9703  17
  -7  -7   0 -6.9397 14.4695  10
  -7  -7   0 28.5127 15.9649   4
   7  -7   0 13.2639 12.6932   7
   7  -7   0 9.84881 7.43279  10
   7  -7   0 -11.290 33.3350   2
   7  -7   0 15.2946 9.70837  10
  -7   7   0 12.3545 9.84596   3
   7   7   0 33.6716 23.3604   6
  -7   7   0 5.90260 16.2087  14
  -7   7   0 7.57179 8.69270  11
   7   7   0 11.6961 16.6868  15
   7   7   0 11.0982 22.7493   8
   8  -7   0 46.4293 15.8072   4
  -8  -7   0 39.1051 19.2665  10
  -8  -7   0 34.7212 33.7469  13
   8  -7   0 -21.829 80.7557  17
   8  -7   0 29.2396 10.0153  10
  -8  -7   0 38.8003 17.9817   4
   8  -7   0 -7.3147 39.9040   2
   8  -7   0 25.1198 13.9171   7
   8   7   0 58.1916 26.3299   6
   8   7   0 2.67784 18.1495  15
  -8   7   0 25.6285 20.7546  14
   8   7   0 16.5215 25.9319   8
  -8   7   0 41.8892 11.6721  11
  -8   7   0 39.3862 13.1818   3
  -9  -7   0 2.23375 16.5864   4
   9  -7   0 -2.4621 12.7745   7
   9  -7   0 -24.930 43.9382   2
   9  -7   0 0.07361 15.3315   4
  -9  -7   0 32.5536 30.0457  13
  -9  -7   0 14.0561 19.2009  10
   9  -7   0 0.88285 8.63622  10
   9   7   0 -7.3269 19.3107  15
  -9   7   0 2.88882 9.81309  11
   9   7   0 24.7172 26.8048   8
  -9   7   0 0.20081 21.1741  14
  -9   7   0 6.30853 12.0527   3
   9   7   0 103.112 31.4981   6
 -10  -7   0 33.1770 21.8433  10
 -10  -7   0 12.3212 21.6619   4
 -10  -7   0 93.5352 33.6380  13
  10  -7   0 6.99292 12.9357   7
  10  -7   0 19.2789 10.1852  10
  10  -7   0 8.44763 18.4355   4
 -10   7   0 23.7642 13.4881   3
 -10   7   0 5.56178 10.9929  11
  10   7   0 30.8443 26.5393   8
  10   7   0 58.4293 28.2753   6
  10   7   0 -6.3946 21.8384  15
 -10   7   0 1.95584 22.6184  14
  11  -7   0 15.1544 10.9735  10
 -11  -7   0 96.3029 31.1514  13
  11  -7   0 -11.515 19.1233   4
  11  -7   0 1.48033 11.2859   7
 -11  -7   0 67.7600 25.5160   4
 -11  -7   0 16.9293 23.5462  10
 -11   7   0 21.1660 14.1950   3
  11   7   0 9.99045 24.1569  15
  11   7   0 86.7558 32.5001   6
 -11   7   0 -5.1836 12.7341  11
 -11   7   0 17.9271 24.3543  14
  11   7   0 0.89109 26.0314   8
 -12  -7   0 -23.718 29.4404   4
  12  -7   0 3.24882 13.3478   7
 -12  -7   0 -23.708 24.6530  10
  12   7   0 -9.4144 24.9329  15
 -12   7   0 21.4577 14.1552   3
 -12   7   0 -3.5902 12.4892  11
 -12   7   0 -0.6572 23.3939  14
  12   7   0 -31.010 26.5131   8
  13  -7   0 64.0517 18.2142   7
 -13   7   0 56.3085 18.1926   3
  13   7   0 -6.2833 25.2420  15
 -13   7   0 79.6646 26.9401  14
 -13   7   0 36.8951 16.0933  11
  14  -7   0 64.6403 20.9066   7
 -14   7   0 77.9247 20.5523   3
 -14   7   0 131.965 31.1155  14
  14   7   0 29.7719 29.9032  15
 -14   7   0 73.7258 18.1944  11
  15  -7   0 49.7468 18.1237   7
 -15   7   0 77.4939 17.2716  11
 -15   7   0 68.2785 26.1394  14
 -15   7   0 66.8188 18.9993   3
  15   7   0 -18.404 26.3248  15
  16  -7   0 84.7279 24.1923   7
 -16   7   0 109.568 23.4202  11
 -16   7   0 117.522 24.7985   3
 -16   7   0 144.567 32.7686  14
  17  -7   0 5.94036 13.7738   7
 -17   7   0 3.09773 10.0750  11
 -17   7   0 -10.241 12.0893   3
 -17   7   0 25.1408 19.9151  14
  18  -7   0 -7.8876 13.6274   7
 -18   7   0 12.3785 12.2162   3
 -18   7   0 7.51549 15.7946  14
 -18   7   0 3.80080 9.97260  11
  19  -7   0 -7.9016 12.7172   7
 -19   7   0 4.66279 9.00512  11
 -19   7   0 31.8342 16.5767  14
 -19   7   0 -10.920 10.7558   3
  20  -7   0 6.68025 13.4168   7
 -20   7   0 17.3147 8.97786  11
 -20   7   0 -19.343 10.5245   3
  21  -7   0 11.7982 13.3891   7
 -21   7   0 28.8631 9.85240  11
 -21   7   0 26.5336 12.6964   3
   0  -8   0 9.96828 9.34474  10
   0  -8   0 14.1254 9.30794   3
   0  -8   0 14.7027 10.4005   4
   0  -8   0 -32.843 23.7765  13
   0   8   0 17.5503 11.6226  15
   0   8   0 24.7326 12.7214   6
   0   8   0 9.87648 16.2074   8
   0   8   0 1.29535 9.26024   8
   0   8   0 7.91022 17.3088  15
   0   8   0 28.3010 10.2901   9
   1  -8   0 115.530 19.3651   4
  -1  -8   0 102.462 18.1454   3
  -1  -8   0 67.3503 33.8328  13
  -1  -8   0 -3.9917 32.0724  12
   1  -8   0 109.225 18.6170   3
  -1  -8   0 87.9897 18.9886  10
  -1  -8   0 101.964 20.4962   4
   1  -8   0 109.911 18.2219  10
   1   8   0 73.8160 24.1285   8
  -1   8   0 129.581 23.0032  15
  -1   8   0 118.135 24.7565   5
  -1   8   0 86.4285 19.1728  15
  -1   8   0 80.5453 22.6897   8
   1   8   0 88.3506 20.6650  15
   1   8   0 49.1439 21.8088   9
   1   8   0 90.0186 20.2838   8
  -1   8   0 77.5097 18.2799   8
   1   8   0 83.1068 25.5807  15
   1   8   0 114.628 23.7277   6
  -2  -8   0 57.0317 14.4505  10
  -2  -8   0 47.4732 31.0933  13
   2  -8   0 62.9684 13.6459   4
  -2  -8   0 40.8685 14.8086   4
  -2  -8   0 -14.786 30.0482  12
   2  -8   0 43.7767 11.7683  10
  -2  -8   0 66.0488 12.6528   3
   2  -8   0 57.2715 12.9026   3
   2   8   0 18.7248 18.7513   8
   2   8   0 51.4743 16.1187  15
   2   8   0 74.1712 21.3945   6
  -2   8   0 43.0278 13.4001  15
  -2   8   0 34.5445 11.9951  11
  -2   8   0 90.9519 17.4148  15
  -3  -8   0 23.6894 12.0582  10
   3  -8   0 9.41863 7.22944  10
  -3  -8   0 16.5718 29.7885  13
   3  -8   0 5.90955 9.49073   4
  -3  -8   0 13.9702 12.5634   4
  -3  -8   0 -36.730 27.3542  12
  -3  -8   0 7.00697 8.32389   3
   3  -8   0 1.28760 8.36120  10
   3   8   0 29.3145 13.9835  15
  -3   8   0 1.61233 8.66239  11
   3   8   0 31.9114 18.5558   6
   3   8   0 0.17537 18.7555   8
  -4  -8   0 173.666 35.0146  10
   4  -8   0 165.222 32.4192  10
  -4  -8   0 263.270 54.3244  13
  -4  -8   0 180.415 32.8825   3
  -4  -8   0 101.266 46.6143  12
  -4  -8   0 221.948 36.5699   4
   4  -8   0 141.228 36.6756   7
   4  -8   0 245.048 34.3600   4
  -4   8   0 173.254 32.6244  11
   4   8   0 119.977 39.2168   8
  -4   8   0 212.813 33.1931   3
  -4   8   0 247.241 32.4104  14
   4   8   0 206.623 37.4431  15
   4   8   0 243.527 44.0032   6
   5  -8   0 10.3714 7.44155  10
   5  -8   0 8.76229 9.37676   7
  -5  -8   0 6.76139 15.1922   4
   5  -8   0 19.0338 10.5759   4
  -5  -8   0 10.6776 8.72855   3
  -5  -8   0 16.7607 14.3773  10
  -5  -8   0 79.4920 33.4736  13
   5   8   0 5.21805 20.3538   8
   5   8   0 9.92333 14.7523  15
  -5   8   0 9.12655 8.19655  11
   5   8   0 36.0707 23.2846   6
  -5   8   0 6.43840 8.30522  14
  -5   8   0 12.6907 9.17767   3
   6  -8   0 215.130 40.2935   7
  -6  -8   0 201.131 54.8998  13
   6  -8   0 251.088 38.9245  10
  -6  -8   0 234.289 43.1250   4
   6  -8   0 294.804 40.7384   4
  -6  -8   0 169.701 41.5985  10
   6   8   0 317.530 52.9086   6
  -6   8   0 257.699 39.0550   3
   6   8   0 172.384 42.6397  15
  -6   8   0 232.465 39.3300  11
   6   8   0 98.1053 45.2067   8
  -6   8   0 293.371 41.6917  14
  -7  -8   0 17.4915 29.6953  13
   7  -8   0 3.24018 7.61349  10
   7  -8   0 1.31545 11.7581   7
  -7  -8   0 3.30355 14.8573   4
  -7  -8   0 28.7803 15.9956  10
   7  -8   0 -0.7583 11.7855   4
   7   8   0 24.7589 21.9169   6
   7   8   0 18.7831 22.7504   8
   7   8   0 -26.693 15.6742  15
  -7   8   0 2.76993 9.56953   3
  -7   8   0 -9.2051 8.26610  11
  -7   8   0 10.7583 14.2304  14
   8  -8   0 12.2805 7.78043  10
  -8  -8   0 79.4848 24.7528  13
   8  -8   0 -10.194 14.0512   4
   8  -8   0 -6.3208 12.2849   7
  -8  -8   0 4.49515 13.9585   4
  -8   8   0 -10.962 16.9916  14
   8   8   0 -7.6716 21.3378   8
  -8   8   0 9.30062 10.0020  11
   8   8   0 -12.501 17.3821  15
   8   8   0 33.9053 23.5144   6
  -8   8   0 -10.708 10.7074   3
  -9  -8   0 2.37226 18.4539   4
   9  -8   0 6.32732 7.93366  10
   9  -8   0 -9.3539 11.6267   7
  -9  -8   0 -20.085 17.9427  10
   9  -8   0 -7.7955 15.4513   4
  -9   8   0 4.21260 11.8137   3
  -9   8   0 10.1333 10.2052  11
  -9   8   0 4.20377 21.7591  14
   9   8   0 -5.0633 18.6749  15
   9   8   0 20.6643 23.5657   8
   9   8   0 66.0913 24.9869   6
 -10  -8   0 3.99523 19.2016   4
  10  -8   0 -7.3490 12.4513   7
 -10  -8   0 -5.1348 19.9850  10
 -10   8   0 9.03739 12.8198   3
  10   8   0 8.26386 24.9125   8
  10   8   0 -2.5077 20.4698  15
 -10   8   0 13.9199 25.3991  14
 -10   8   0 8.01879 11.6602  11
  10   8   0 115.685 33.0323   6
 -11  -8   0 0.13408 33.5488  10
  11  -8   0 41.7422 17.4077   7
 -11  -8   0 67.9770 26.7023   4
 -11   8   0 73.9488 18.3463   3
 -11   8   0 34.3419 15.6799  11
 -11   8   0 65.6539 28.9881  14
  11   8   0 7.08494 24.0141  15
  12  -8   0 -10.401 14.1496   7
  12   8   0 -27.918 21.4361  15
 -12   8   0 31.3262 28.5994  14
 -12   8   0 -4.1871 11.6220  11
 -12   8   0 -6.6847 13.8730   3
  13  -8   0 86.6962 22.8046   7
 -13   8   0 176.867 38.3808  14
  13   8   0 21.0063 27.3192  15
 -13   8   0 108.675 23.2864   3
 -13   8   0 87.6040 21.8219  11
  14  -8   0 25.8274 16.7630   7
 -14   8   0 30.7387 13.9274  11
 -14   8   0 45.4026 31.1721  14
  14   8   0 -2.0297 22.7888  15
 -14   8   0 42.0453 17.0005   3
  15  -8   0 136.554 31.5033   7
 -15   8   0 238.587 43.9280  14
 -15   8   0 136.070 29.3212  11
 -15   8   0 164.495 31.0629   3
  16  -8   0 -6.5086 14.2034   7
 -16   8   0 -7.0864 9.37781  11
 -16   8   0 -22.899 12.7333   3
 -16   8   0 46.3418 25.2843  14
  17  -8   0 0.00759 13.6650   7
 -17   8   0 -4.3692 9.47303  11
 -17   8   0 -4.5315 12.3782   3
 -17   8   0 31.5965 20.9734  14
  18  -8   0 -6.4213 13.2063   7
 -18   8   0 9.96761 12.2823   3
 -18   8   0 29.8726 19.7383  14
 -18   8   0 3.98802 8.60629  11
  19  -8   0 -9.1176 12.7448   7
 -19   8   0 11.2679 11.7970   3
 -19   8   0 2.99263 8.12012  11
  20  -8   0 4.94813 12.3990   7
 -20   8   0 4.67577 7.98844  11
 -20   8   0 1.27773 10.9995   3
   0  -9   0 -4.3272 11.2624   4
   0  -9   0 -0.5081 8.64300   3
   0  -9   0 -14.534 8.90104  10
   0   9   0 55.2685 20.6095   8
   0   9   0 -25.418 21.4936  15
   0   9   0 -5.0725 15.0265   8
   0   9   0 0.47579 7.76537  11
   0   9   0 4.67636 11.7342  15
  -1  -9   0 29.6780 11.7566  11
   1  -9   0 18.0162 9.54329   3
   1  -9   0 7.04745 9.43329  10
   1  -9   0 34.6526 12.1106   4
  -1  -9   0 5.01919 8.97724   3
  -1  -9   0 24.6269 13.1739   4
  -1  -9   0 12.5892 11.0733  10
  -1   9   0 55.3094 19.2114  15
   1   9   0 28.1597 14.0821  15
   1   9   0 4.44174 7.96370  11
   1   9   0 37.0676 20.9817   8
  -1   9   0 16.6297 11.3643  15
  -1   9   0 27.3131 8.31053  11
   2  -9   0 26.9960 10.0507  10
  -2  -9   0 20.8289 11.8142  11
  -2  -9   0 19.3625 12.6497  10
   2  -9   0 35.1136 12.8184   4
   2  -9   0 33.8645 10.7186   3
  -2  -9   0 48.5409 14.6277   4
  -2  -9   0 23.3956 9.47848   3
  -2  -9   0 -28.695 33.4938  12
   2   9   0 17.2376 8.87483  11
   2   9   0 38.3077 21.8989   8
   2   9   0 25.2099 14.9678  15
  -2   9   0 44.8244 10.2866  11
  -3  -9   0 72.3949 16.7622  11
  -3  -9   0 74.0638 18.8946   4
  -3  -9   0 46.4707 17.2580  10
  -3  -9   0 63.6635 14.6777   3
   3  -9   0 68.4856 16.8020   4
   3  -9   0 71.7207 15.8913   3
   3  -9   0 48.7930 14.2925  10
  -3   9   0 91.1968 15.5252  11
   3   9   0 39.2410 23.9902   8
   3   9   0 69.8953 14.6138  11
   3   9   0 99.0286 20.3489  15
  -4  -9   0 15.5354 9.00414   3
   4  -9   0 31.4535 12.1675   4
   4  -9   0 2.73253 7.84645  10
  -4  -9   0 -7.4697 14.6158   4
  -4  -9   0 -6.4100 13.1669  10
  -4   9   0 8.84654 8.49128  11
   4   9   0 7.03146 16.1109  15
   4   9   0 17.3305 22.2195   8
   5  -9   0 115.221 19.8275   4
  -5  -9   0 70.9747 21.3973   4
  -5  -9   0 147.751 49.6230  13
   5  -9   0 61.7705 15.7935  10
  -5  -9   0 22.2161 19.4701  10
  -5   9   0 114.617 17.9912  11
   5   9   0 87.7598 23.2369  15
   5   9   0 54.7813 26.3694   8
   5   9   0 139.160 37.2297   6
   6  -9   0 77.7207 19.0646  10
  -6  -9   0 122.910 39.9781  13
   6  -9   0 152.157 23.1281   4
  -6  -9   0 68.9507 24.1123   4
  -6  -9   0 108.110 24.4480  10
   6   9   0 47.1330 28.8578   8
  -6   9   0 132.529 21.1284   3
   6   9   0 223.177 41.6426   6
  -6   9   0 99.5330 20.1706  11
   6   9   0 92.5821 26.5264  15
   7  -9   0 15.2854 16.1021   4
   7  -9   0 -6.3943 10.6914   7
  -7  -9   0 -20.086 14.8577  10
  -7  -9   0 15.2706 16.5688   4
  -7   9   0 17.4523 11.0546   3
  -7   9   0 7.31018 8.92847  11
   7   9   0 17.2479 17.8514  15
   8  -9   0 -20.424 10.7450   7
  -8   9   0 -6.9500 10.0340  11
  -8   9   0 -2.3710 10.4956   3
   8   9   0 17.0996 17.3850  15
  -8   9   0 29.4731 14.8707  14
   8   9   0 116.875 33.2003   6
   9  -9   0 -7.5358 11.3396   7
   9   9   0 -17.912 18.3701  15
  -9   9   0 31.0655 18.6317  14
  -9   9   0 -1.0727 12.0245   3
  -9   9   0 -6.8430 10.6836  11
   9   9   0 126.565 41.6992   6
  10  -9   0 22.1362 14.1717   7
 -10   9   0 24.3072 13.1815  11
 -10   9   0 26.9411 14.5913   3
 -10   9   0 58.7190 25.5098  14
  10   9   0 29.9974 18.6893  15
  11  -9   0 -8.5916 13.3466   7
 -11   9   0 17.0427 27.4036  14
  11   9   0 42.7500 23.0963  15
 -11   9   0 -10.434 14.2147   3
 -11   9   0 -5.7174 9.91278  11
  12  -9   0 92.1234 22.4452   7
  12   9   0 10.5356 25.3795  15
 -12   9   0 175.867 38.8125  14
 -12   9   0 78.0371 20.6730  11
 -12   9   0 80.3181 22.0954   3
  13  -9   0 9.73867 15.1153   7
 -13   9   0 71.6296 34.8494  14
  13   9   0 -9.1896 25.8335  15
 -13   9   0 -0.3169 14.9436   3
 -13   9   0 -14.672 11.9566  11
  14  -9   0 20.1554 17.7346   7
 -14   9   0 39.7207 18.1248   3
 -14   9   0 139.882 35.7535  14
 -14   9   0 31.1642 15.4729  11
 -15   9   0 -13.065 13.7272   3
 -15   9   0 101.413 30.9624  14
 -15   9   0 -4.5900 10.0775  11
  16  -9   0 -15.740 14.2153   7
 -16   9   0 0.31902 11.5472  11
 -16   9   0 26.1869 14.9214   3
 -16   9   0 45.9857 25.5542  14
  17  -9   0 -25.001 11.7157   7
 -17   9   0 8.26079 12.8433   3
 -17   9   0 -0.3862 10.3095  11
  18  -9   0 -13.291 12.4037   7
 -18   9   0 14.3510 10.3571  11
 -18   9   0 13.7664 12.4627   3
  19  -9   0 -13.689 10.7081   7
 -19   9   0 -10.285 7.66156  11
 -19   9   0 -2.8050 10.6965   3
   0 -10   0 17.4299 12.3420  11
   0 -10   0 6.58214 8.96518   3
   0  10   0 -6.9211 11.2701  15
   0  10   0 3.03167 8.62401  11
   1 -10   0 19.4552 9.40850   3
  -1 -10   0 6.21889 11.6069  11
  -1 -10   0 17.0292 9.54280   3
   1  10   0 19.3840 8.75873  11
  -1  10   0 16.8356 9.42208  11
   1  10   0 23.9621 14.3292  15
  -2 -10   0 -1.1688 11.0772  11
  -2 -10   0 -0.9607 8.32684   3
   2 -10   0 6.33788 9.16000   3
   2  10   0 -15.517 14.2019  15
   2  10   0 -6.4894 7.08146  11
  -2  10   0 2.30879 8.29182  11
  -3 -10   0 23.3254 11.9977   3
   3 -10   0 40.0852 12.2606   3
   3  10   0 44.9723 16.9793  15
  -3  10   0 35.2097 11.5991  11
   4 -10   0 -4.3549 9.48059   3
   4  10   0 28.0281 15.5113  15
  -4  10   0 4.96521 9.39355  11
   5 -10   0 11.8443 11.4531   3
  -5  10   0 13.9141 10.3504  11
   5  10   0 28.1132 17.7811  15
  -6  10   0 11.1225 9.68343  11
   6  10   0 -6.1630 15.9340  15
   7  10   0 31.8084 19.0136  15
  -7  10   0 9.55922 9.45098  11
   8  10   0 -24.207 15.1801  15
  -8  10   0 1.22339 8.52952  11
   9  10   0 17.0914 18.5026  15
  -9  10   0 8.11578 11.0078  11
  10 -10   0 25.5609 16.2594   7
 -10  10   0 68.6986 18.9083   3
  10  10   0 58.2372 22.7973  15
 -10  10   0 61.6643 16.4501  11
  12 -10   0 -10.652 13.5912   7
 -12  10   0 -2.4171 13.1199  11
 -12  10   0 11.3332 15.4754   3
  13 -10   0 6.70240 14.2545   7
 -13  10   0 26.7540 14.4972  11
 -13  10   0 -8.3258 14.4803   3
  14 -10   0 -2.3510 14.5120   7
 -14  10   0 0.48324 15.0847   3
 -14  10   0 -9.9984 12.8812  11
 -14  10   0 149.788 31.7727  14
  15 -10   0 -9.0573 13.9977   7
 -15  10   0 24.6403 12.3839  11
 -15  10   0 -9.1078 14.0364   3
  16 -10   0 17.3090 16.8697   7
 -16  10   0 61.0941 16.4622  11
 -16  10   0 66.3662 18.3501   3
  17 -10   0 -17.660 12.5272   7
 -17  10   0 -5.2988 10.1368  11
 -17  10   0 -17.498 12.0120   3
 -18  10   0 2.68194 9.83989  11
   0 -11   0 -13.450 11.5924  11
   0 -11   0 1.03869 8.77982   3
   0  11   0 -8.4491 8.43111  11
   1 -11   0 9.19290 12.7236  11
   1 -11   0 1.94695 9.43507   3
  -1 -11   0 -6.9113 12.5095  11
  -1 -11   0 4.88737 8.86970   3
  -1  11   0 12.2859 9.41500  11
   1  11   0 -3.9391 8.31437  11
   2 -11   0 38.2793 13.0697   3
   2  11   0 48.6110 15.0907  15
  -2  11   0 44.9390 12.5228  11
   3 -11   0 74.4106 18.8270   3
  -3  11   0 111.045 18.5009  11
   3  11   0 81.5517 21.6910  15
   4 -11   0 5.50760 10.7186   3
  -4  11   0 -2.1197 8.31387  11
   4  11   0 21.0168 15.4797  15
   5 -11   0 58.1757 15.1189   3
   5  11   0 27.1317 19.0729  15
  -5  11   0 51.7303 12.6406  11
   6 -11   0 12.6382 12.5661   3
  -6  11   0 -2.9506 9.00759  11
   6  11   0 3.58400 16.5299  15
   7 -11   0 25.8382 13.9292   3
  -7  11   0 2.36144 9.24397  11
   7  11   0 11.4630 17.1428  15
   8 -11   0 1.48239 13.4846   3
  -8  11   0 9.37614 9.94778  11
   9 -11   0 18.5861 14.2890   3
  -9  11   0 17.2410 10.8310  11
 -10  11   0 5.81180 10.2632  11
 -11  11   0 -3.9079 11.3763  11
 -12  11   0 -8.4241 10.4679  11
 -13  11   0 -5.7805 10.6091  11
 -14  11   0 -6.4013 9.87314  11
 -15  11   0 7.41723 9.29169  11
 -16  11   0 15.7835 9.84526  11
   0 -12   0 22.7914 15.2614   3
   0 -12   0 47.4937 19.4193  11
   0  12   0 32.4099 11.6617  11
   1 -12   0 38.1122 13.4536   3
   1 -12   0 41.0085 16.1517  11
  -1  12   0 63.2519 13.0466  11
   2 -12   0 4.15898 12.0102  11
   2 -12   0 -3.1206 10.0483   3
  -2  12   0 -3.3584 9.25610  11
   3 -12   0 187.352 36.9774   3
   3 -12   0 234.729 38.9649  11
  -3  12   0 234.429 36.7613  11
   4 -12   0 88.4663 20.8900   3
  -4  12   0 103.610 19.3026  11
   5 -12   0 46.3172 15.8075   3
  -5  12   0 60.1671 13.9986  11
   6 -12   0 124.070 25.0371   3
  -6  12   0 126.031 23.4150  11
   7 -12   0 10.5867 13.2853   3
  -7  12   0 13.0649 10.4948  11
   8 -12   0 48.9769 16.4728   3
  -8  12   0 34.1940 12.5905  11
   9 -12   0 19.6964 14.6472   3
  -9  12   0 10.9550 10.7964  11
  10 -12   0 -7.2281 13.3009   3
 -10  12   0 -2.1115 10.1216  11
  11 -12   0 7.80771 14.2563   3
 -11  12   0 -1.1447 10.1388  11
  12 -12   0 22.5161 14.8377   3
 -12  12   0 5.60585 10.9990  11
  13 -12   0 24.2295 14.4389   3
 -13  12   0 8.20234 10.5935  11
  14 -12   0 33.7587 14.4312   3
 -14  12   0 19.6882 11.2866  11
   2 -13   0 55.7594 17.6981  11
  -2  13   0 68.0763 14.3195  11
   3 -13   0 4.28055 12.5761  11
   3 -13   0 2.46219 11.2200   3
  -3  13   0 10.4984 9.08236  11
   4 -13   0 74.2353 21.0995   3
   4 -13   0 119.846 23.6866  11
  -4  13   0 118.670 20.2224  11
   5 -13   0 24.8776 14.5409   3
   5 -13   0 51.8493 16.2404  11
  -5  13   0 39.3461 12.0405  11
   6 -13   0 0.19441 13.0561   3
  -6  13   0 14.2416 9.50367  11
   7 -13   0 33.7950 15.0424   3
  -7  13   0 24.9733 10.9216  11
   8 -13   0 24.4616 14.9607   3
  -8  13   0 11.9803 10.4383  11
   9 -13   0 21.7922 14.5386   3
  -9  13   0 12.3466 10.4915  11
  10 -13   0 1.50561 13.6283   3
 -10  13   0 2.95184 9.78741  11
  11 -13   0 12.8042 13.6344   3
 -11  13   0 15.9959 10.2132  11
 -12  13   0 -1.1475 8.75524  11
   4 -14   0 -6.2016 11.8940  11
  -4  14   0 0.74798 7.76904  11
   5 -14   0 26.7998 12.8086  11
   5 -14   0 -8.0261 15.9084   3
  -5  14   0 -7.2294 8.26206  11
   6 -14   0 -9.2237 12.4110  11
   6 -14   0 -8.3581 12.4508   3
  -6  14   0 -2.3198 8.67424  11
   7 -14   0 11.7121 12.9868   3
   7 -14   0 -23.881 11.8821  11
  -7  14   0 -7.4032 8.78523  11
   8 -14   0 -20.560 12.2838  11
   8 -14   0 24.6094 18.7031   3
  -8  14   0 8.40727 9.13513  11
  23   0  -1 7.00787 11.0850   7
 -22   0   1 40.6789 16.7461  14
  22   0  -1 -11.474 11.4376   7
 -21   0   1 24.9760 16.8283  14
  21   0  -1 8.77246 13.5466   7
  20   0  -1 -25.898 12.2080   7
 -20   0   1 3.75883 12.6120  11
 -20   0   1 35.2147 18.8102  14
 -19   0   1 35.0026 27.3726  15
 -19   0   1 -2.9811 10.2453  11
 -19   0   1 4.66232 16.4372  14
 -19   0   1 -9.3181 10.7505   3
  19   0  -1 8.40083 12.6200   7
 -18   0   1 -10.741 14.4300  14
 -18   0   1 -7.0182 10.2454  11
  18   0  -1 -7.2156 12.4825   7
 -18   0   1 10.8278 10.7964   3
 -18   0   1 32.4406 26.1744  15
 -17   0   1 -8.8835 27.3188  15
  17   0  -1 -16.595 22.9195  10
  17   0  -1 18.5256 36.0045   4
 -17   0   1 11.7213 14.4805  14
 -17   0   1 -4.3646 9.87474   3
  17   0  -1 13.7071 12.0899   7
 -17   0   1 9.46728 10.8765  11
  16   0  -1 -7.9117 11.6496   7
  16   0  -1 27.9424 20.4818  10
 -16   0   1 5.64921 9.00872   3
 -16   0   1 -5.8251 9.78563  11
  16   0  -1 -12.280 21.5971   4
 -16   0   1 16.6731 19.5240   8
 -16   0   1 16.5375 28.4921  15
 -16   0   1 10.7908 14.6995  14
  16   0  -1 12.6116 29.3323   6
 -16   0   1 62.0054 31.5097  13
  15   0  -1 -12.265 29.5865   6
  15   0  -1 -5.3311 20.1258   4
  15   0  -1 -104.48 91.8916  17
 -15   0   1 19.6501 10.1980   3
 -15   0   1 9.57002 26.2143  15
  15   0  -1 4.95414 18.6026  10
 -15   0   1 37.0277 14.9845  14
 -15   0   1 -39.403 18.0290   8
 -15   0   1 36.0954 29.8922  13
  15   0  -1 -3.9892 52.2779   2
  15   0  -1 9.70242 12.4731   7
 -15   0   1 -6.9482 9.66835  11
 -14   0   1 1.43929 14.0274  14
 -14   0   1 -14.803 9.31087  11
  14   0  -1 -41.311 48.9562   2
 -14   0   1 21.6395 28.5235  13
  14   0  -1 -5.1160 32.2089   6
  14   0  -1 -14.366 12.3340   7
  14   0  -1 2.16836 17.5234  10
  14   0  -1 20.7060 20.3567   4
 -14   0   1 -3.3446 9.31062   3
 -14   0   1 -20.984 21.3405  15
  13   0  -1 -31.889 15.4599  10
 -13   0   1 5.58607 14.1044  14
 -13   0   1 3.82852 28.3683  13
 -13   0   1 40.1166 21.0583  12
  13   0  -1 -26.689 18.3435   4
  13   0  -1 -65.892 87.7091  17
 -13   0   1 -4.0695 8.56526   3
  13   0  -1 -5.5035 48.9519   2
  13   0  -1 9.85562 34.9577   6
 -13   0   1 -6.9714 18.8164   8
  13   0  -1 1.62154 12.3427   7
 -13   0   1 -20.022 21.0671  15
 -12   0   1 -5.9858 8.96847   3
  12   0  -1 0.43242 90.5139  17
  12   0  -1 -1.5631 35.1767   6
  12   0  -1 30.2815 48.6511   2
  12   0  -1 26.2676 20.3336   4
 -12   0   1 -38.212 16.9882   8
 -12   0   1 -14.477 22.1779  15
 -12   0   1 5.25873 14.0690  14
 -12   0   1 13.6655 19.5642  12
 -12   0   1 2.38019 26.4861  13
  12   0  -1 -8.1697 16.1959  10
  12   0  -1 1.19239 12.3061   7
  11   0  -1 -17.483 15.5355   9
 -11   0   1 -30.067 23.5027   4
  11   0  -1 1.30551 12.5616   7
  11   0  -1 29.9190 92.4580  17
 -11   0   1 8.23082 14.6497  10
 -11   0   1 -20.765 24.0248  13
 -11   0   1 -25.595 32.4843   5
 -11   0   1 -4.0489 22.7178  15
  11   0  -1 18.5310 35.8599   6
  11   0  -1 -11.243 19.0378   4
  11   0  -1 31.9360 23.7098   8
  11   0  -1 16.5461 18.1402  10
 -11   0   1 23.8218 21.8808  12
 -11   0   1 -5.5039 20.1153   8
 -11   0   1 3.63372 14.1071  14
  11   0  -1 3.82598 26.6078  15
 -11   0   1 -8.5610 9.23996   3
  11   0  -1 -7.8915 15.9569   9
  11   0  -1 44.2590 46.7368   2
  11   0  -1 51.9323 32.6154   5
  10   0  -1 54.8940 18.7833  10
 -10   0   1 -7.2516 23.8105  13
 -10   0   1 10.7103 16.5486   4
 -10   0   1 -1.4403 13.4904  14
  10   0  -1 -18.171 17.7857   4
  10   0  -1 30.5242 27.2407  15
  10   0  -1 -0.4964 71.6103  17
  10   0  -1 -18.341 31.6923   6
 -10   0   1 3.84380 12.5016  10
 -10   0   1 -3.9045 18.7766   5
  10   0  -1 -3.2051 14.0531   9
  10   0  -1 -5.9654 39.7041   2
  10   0  -1 -2.0976 11.5474   7
  10   0  -1 -48.285 20.2035   8
 -10   0   1 0.87054 10.5030   9
 -10   0   1 18.7213 21.2836   8
 -10   0   1 27.3912 21.6545  12
 -10   0   1 1.53735 9.38514   3
  10   0  -1 -1.4768 15.7084   9
 -10   0   1 8.85135 22.7775  15
  10   0  -1 14.8937 24.0453   5
   9   0  -1 -16.832 37.5873   2
  -9   0   1 -11.090 22.1373  13
   9   0  -1 -13.700 25.2394  15
  -9   0   1 22.3981 23.1182  15
  -9   0   1 -5.8145 10.9364   9
  -9   0   1 -6.2478 14.6571   4
  -9   0   1 -11.577 11.4642   1
   9   0  -1 9.52879 14.2469   9
   9   0  -1 12.5229 17.3599  10
  -9   0   1 -8.4992 17.6059   5
   9   0  -1 -17.237 21.5003   5
   9   0  -1 6.58640 14.3626   9
   9   0  -1 23.7856 14.2461   1
  -9   0   1 31.2656 15.1050   9
   9   0  -1 -14.002 30.4462   6
  -9   0   1 -5.6761 21.1275  12
   9   0  -1 11.3798 18.3682   4
  -9   0   1 36.6202 19.8875   8
  -9   0   1 3.65129 19.9004   8
   9   0  -1 -1.4259 10.3620   7
  -9   0   1 -5.0926 12.9432  14
   9   0  -1 -23.003 22.1251   8
  -9   0   1 2.34677 12.9540  10
   9   0  -1 -33.098 70.3639  17
  -8   0   1 10.2481 13.2835   9
   8   0  -1 -37.335 27.5022  12
  -8   0   1 0.76210 13.7587  10
  -8   0   1 5.21136 22.9285  13
  -8   0   1 1.98034 20.5099  12
   8   0  -1 5.78861 22.6185   5
   8   0  -1 2.04725 13.6282   1
   8   0  -1 -2.7038 17.0513  10
   8   0  -1 22.1758 38.2921   2
  -8   0   1 -18.770 12.2949   1
   8   0  -1 32.0149 33.1720   6
   8   0  -1 18.3404 12.8588   9
  -8   0   1 1.38391 19.7997   8
   8   0  -1 -16.326 15.0379   9
  -8   0   1 -2.7795 12.4059  14
   8   0  -1 1.02416 22.4067   8
  -8   0   1 14.9317 18.2626   5
  -8   0   1 10.6153 15.3672   4
  -8   0   1 -24.247 21.2761  15
   8   0  -1 -16.640 17.4286   4
  -8   0   1 5.31726 15.7134   9
  -8   0   1 -2.5072 16.0977   8
   8   0  -1 1.56451 24.0998  15
   8   0  -1 45.2239 69.3222  17
  -7   0   1 -12.271 12.0520   9
   7   0  -1 104.136 67.7238  17
  -7   0   1 2.41986 20.9407  12
   7   0  -1 13.0257 21.7558   5
   7   0  -1 -3.5804 16.3472  16
   7   0  -1 2.90861 11.7908   9
  -7   0   1 -2.9358 17.9328   5
   7   0  -1 36.4516 31.0221   6
   7   0  -1 -6.9245 16.1481  10
  -7   0   1 20.1602 14.4850  10
   7   0  -1 -8.9637 21.5198   8
  -7   0   1 -8.4613 18.3782   8
   7   0  -1 -0.6787 23.3954  15
  -7   0   1 9.89060 21.9578  15
   7   0  -1 -4.9736 14.1340  10
   7   0  -1 -4.4123 26.5881  12
  -7   0   1 -5.8272 17.1167  16
  -7   0   1 -4.6566 15.5140   8
   7   0  -1 42.5679 37.8938   2
  -7   0   1 -15.786 20.7366  13
  -7   0   1 12.3840 16.6854   9
  -7   0   1 -3.5074 12.2407  14
   7   0  -1 -0.3826 16.8317   4
  -7   0   1 22.4934 15.6398   4
   7   0  -1 -0.2121 12.9067   1
  -7   0   1 -10.147 12.7919   1
   7   0  -1 4.85784 14.3579   9
   6   0  -1 57.6021 26.9605  12
   6   0  -1 11.4585 22.3418   5
  -6   0   1 -8.6551 11.5323  14
  -6   0   1 4.74761 16.2378   8
   6   0  -1 -12.795 12.8835   9
  -6   0   1 0.31134 17.8294   5
  -6   0   1 4.09764 12.9140   9
   6   0  -1 0.65891 14.7783  10
   6   0  -1 -13.477 16.2280   4
  -6   0   1 25.1644 15.8577   4
   6   0  -1 -20.578 11.2374   1
  -6   0   1 -0.0973 17.4235   8
   6   0  -1 2.32091 13.1510  10
   6   0  -1 -3.3995 20.3144   8
   6   0  -1 -16.895 20.5757  15
  -6   0   1 2.65861 21.7726  15
  -6   0   1 3.46354 13.9652   1
   6   0  -1 4.70916 10.7921   9
  -6   0   1 -6.2643 13.6672  10
  -6   0   1 13.1219 17.9277  16
   6   0  -1 -10.615 14.9613  16
  -6   0   1 -19.874 16.2914   9
   5   0  -1 31.4261 21.6364  12
   5   0  -1 -7.7223 9.65580   1
   5   0  -1 1.69088 12.5054  10
   5   0  -1 32.2675 19.3540   5
  -5   0   1 15.1363 12.6220  10
  -5   0   1 20.0213 12.9492   1
   5   0  -1 -9.3367 17.4846   8
   5   0  -1 2.75305 14.2717   4
  -5   0   1 -14.025 13.1656   4
  -5   0   1 -11.164 14.6038   9
  -5   0   1 -24.271 20.0080  13
  -5   0   1 -1.7004 19.4041  15
   5   0  -1 -6.6909 13.7284   4
  -5   0   1 0.88288 15.9722  16
  -5   0   1 5.09174 15.7188   8
   5   0  -1 -8.5764 12.0365   9
   5   0  -1 1.66681 18.6497  15
  -5   0   1 3.68573 12.2533   9
   5   0  -1 -14.850 11.8916  16
  -5   0   1 -2.0305 13.5428   8
   5   0  -1 71.6362 27.2213   6
   5   0  -1 2.02416 9.11557   9
   5   0  -1 76.4920 31.4624   2
   5   0  -1 -7.0958 11.2738  10
   4   0  -1 34.4626 23.2630   2
  -4   0   1 -5.0455 9.84962  10
   4   0  -1 -8.2684 13.5033  15
  -4   0   1 -2.2665 10.9330   4
   4   0  -1 0.28645 13.7786   8
   4   0  -1 56.9427 37.6442  17
  -4   0   1 6.02425 15.8634  13
   4   0  -1 5.44371 10.8874   9
  -4   0   1 -1.2035 14.7752  12
   4   0  -1 -1.1522 11.1287   4
   4   0  -1 -7.6150 7.18173   1
  -4   0   1 -1.4860 13.1088  16
   4   0  -1 -2.2819 9.03646  10
   4   0  -1 8.89656 16.4181  12
   4   0  -1 -8.1370 7.50098   9
  -4   0   1 1.69513 11.3563   9
  -4   0   1 -3.9041 9.18101   9
  -4   0   1 -15.046 11.8300   8
  -4   0   1 -5.0281 10.0240   1
   4   0  -1 -10.799 10.2020   4
   4   0  -1 4.54456 13.9326   5
   4   0  -1 26.2368 19.2088   6
   4   0  -1 3.22663 9.66907  10
  -4   0   1 -15.998 10.6083   8
  -4   0   1 6.23985 13.2875   5
  -4   0   1 4.11838 15.5834  15
   4   0  -1 -9.1887 9.03414  16
  -3   0   1 -2.1719 10.5206  15
   3   0  -1 17.1475 24.0304  17
   3   0  -1 -8.8001 8.57673   4
   3   0  -1 2.31021 12.7415   6
  -3   0   1 -2.9754 6.89390  10
  -3   0   1 0.88293 11.0193  12
   3   0  -1 -1.0932 6.64629  16
  -3   0   1 -1.2410 8.50074  16
  -3   0   1 1.57364 9.49815   6
   3   0  -1 -2.3437 6.70149  10
   3   0  -1 1.22280 11.6975  13
   3   0  -1 2.70118 7.28761   9
   3   0  -1 3.03533 10.7258  12
   3   0  -1 -0.0235 5.39994   1
   3   0  -1 -0.8901 7.43945   4
  -3   0   1 2.41951 8.29964   8
  -3   0   1 3.97869 10.2143   5
  -3   0   1 -9.0314 7.99421   4
   3   0  -1 0.44599 10.2541  15
  -3   0   1 1.72687 6.87830   1
  -3   0   1 -9.9397 12.0478  13
  -3   0   1 -11.156 6.34384   9
   3   0  -1 1.38609 9.30978   8
   3   0  -1 -0.5536 6.56637  10
  -3   0   1 -5.8030 5.65016   4
  -3   0   1 -4.3656 8.72856   9
   3   0  -1 2.67449 14.9512   2
  -3   0   1 0.87678 4.97190  10
  -3   0   1 -6.8980 7.57282   8
   3   0  -1 0.95169 6.22231   8
   3   0  -1 5.72106 5.48884   9
   3   0  -1 -3.0064 9.54824   5
   2   0  -1 -2.9787 3.75804  10
  -2   0   1 -5.8073 5.44815   9
  -2   0   1 -0.1115 4.20535  10
  -2   0   1 -2.0679 4.43427  16
  -2   0   1 -0.5556 6.33574   5
   2   0  -1 1.49002 7.44948   6
  -2   0   1 3.29317 7.21520  13
  -2   0   1 -0.9188 3.00496  10
   2   0  -1 2.87700 4.72572  16
   2   0  -1 -3.5038 6.04319  12
  -2   0   1 -0.5499 4.79294   8
   2   0  -1 -4.2654 4.47651   9
   2   0  -1 0.43444 5.47265   8
  -2   0   1 -4.6080 6.02356   6
   2   0  -1 4.34543 5.39409   5
  -2   0   1 2.31989 3.58147   4
   2   0  -1 2.44754 8.89243   2
  -2   0   1 -0.8834 5.81921  15
  -2   0   1 -3.1409 6.31488  12
   2   0  -1 1.17619 3.69673   1
   2   0  -1 -3.3156 5.79407   4
  -2   0   1 -4.0936 3.77018   9
  -2   0   1 0.23904 3.49003   1
   2   0  -1 4.36321 3.54649   9
   2   0  -1 -0.7188 13.9991  17
   2   0  -1 0.38798 3.92059   8
  -2   0   1 7.18790 4.93452   8
   2   0  -1 -3.3687 7.08908  13
   2   0  -1 0.42246 4.23218   4
  -2   0   1 1.12910 5.55836   4
   2   0  -1 0.40803 3.80943  10
   1   0  -1 0.52101 1.28048   9
   1   0  -1 1.64132 3.10739  13
  -1   0   1 -0.0687 2.45671   5
  -1   0   1 -1.7756 1.87688   1
   1   0  -1 -1.0911 4.07010   2
   1   0  -1 1.15339 1.73324   4
   1   0  -1 -0.4341 1.59346   9
   1   0  -1 1.50742 2.25628   5
   1   0  -1 0.05846 2.87244   6
  -1   0   1 -0.2804 1.66515  10
  -1   0   1 -0.1844 2.62954  12
  -1   0   1 0.75074 1.51086  10
  -1   0   1 0.86891 1.60050   9
   1   0  -1 0.50055 1.46540  10
  -1   0   1 -0.2108 2.41782  16
  -1   0   1 0.43772 3.20645  13
  -1   0   1 0.96451 2.17035   8
   1   0  -1 0.68619 1.91967   8
  -1   0   1 -1.3897 2.61366   4
  -1   0   1 -0.3126 1.84443   4
   1   0  -1 -1.1893 1.69141  10
  -1   0   1 -0.5955 2.14542   8
   1   0  -1 0.78239 2.22560   8
   1   0  -1 0.44474 2.66183   4
   1   0  -1 -0.3008 5.81977  17
  -1   0   1 -1.8850 2.84048   6
   1   0  -1 0.82170 2.38249  12
  -1   0   1 -0.6157 1.67541   9
   1   0   1 -0.5380 2.11735   4
   1   0   1 0.25790 1.45433   4
  -1   0  -1 -0.3346 1.64323  10
  -1   0  -1 -0.1337 1.58852   9
   1   0   1 -0.0846 1.63566   8
   1   0   1 0.60915 4.78539  17
  -1   0  -1 3.45009 2.94740  15
  -1   0  -1 0.66703 2.94160   1
   1   0   1 -0.9000 3.18148  13
   1   0   1 -1.0897 1.27725   9
   1   0   1 0.79711 1.44643  10
  -1   0  -1 0.34924 2.04617   8
  -1   0  -1 1.13061 1.88229   8
  -1   0  -1 0.65287 1.59779   9
  -1   0  -1 1.47708 3.65105  16
   1   0   1 2.29631 2.24685   8
   1   0   1 0.96625 2.74188   5
   1   0   1 1.02986 1.82812   9
   1   0   1 -0.1962 1.72884  10
   1   0   1 -1.1512 3.11681   6
   1   0   1 0.09938 3.19676  16
   1   0   1 -1.4083 2.84285  12
   1   0   1 -0.5562 3.09085   2
  -1   0  -1 -2.6147 2.05456   4
   1   0   1 1.32521 2.54904   1
  -2   0  -1 1.21950 4.94767   8
   2   0   1 -2.1642 3.10831  10
  -2   0  -1 2.57408 7.44037   2
   2   0   1 -5.4273 10.6657  17
   2   0   1 1.95893 3.99935   8
  -2   0  -1 1.64965 2.80455  10
   2   0   1 -2.1904 7.20986   2
  -2   0  -1 -4.4629 6.10519   5
   2   0   1 -0.9492 6.85589  13
   2   0   1 -2.2876 3.93859   9
  -2   0  -1 -4.4487 3.85484  10
   2   0   1 5.57844 5.25798   8
   2   0   1 0.84041 2.61476   9
   2   0   1 5.45749 4.62246   1
  -2   0  -1 2.80170 6.68567  15
  -2   0  -1 -1.0894 6.65675  12
   2   0   1 5.54518 5.08735   4
   2   0   1 3.75210 7.14126   6
  -2   0  -1 -1.5889 3.94197   6
  -2   0  -1 4.67465 7.01340  16
   2   0   1 8.42801 5.99672  16
  -2   0  -1 -3.3229 4.93028   4
  -2   0  -1 5.55807 4.57900   8
  -2   0  -1 2.13457 3.52467   9
  -2   0  -1 -0.9270 3.87068   9
   2   0   1 2.57394 6.60344  12
   2   0   1 1.18520 4.02947  10
  -2   0  -1 -3.0873 5.40106   1
   2   0   1 -0.1658 5.62491   5
  -3   0  -1 11.0543 11.5351  15
  -3   0  -1 5.00398 5.72735   9
   3   0   1 5.26693 4.79898   9
   3   0   1 8.96440 20.0570  17
  -3   0  -1 -3.8845 4.13171  10
   3   0   1 5.61916 9.47691   5
  -3   0  -1 2.63683 8.32472   8
  -3   0  -1 -1.1932 10.2980  16
  -3   0  -1 8.40995 6.55392  10
  -3   0  -1 -7.2676 5.99623   9
  -3   0  -1 -8.4298 7.38965   1
   3   0   1 10.4893 8.04622   4
  -3   0  -1 -3.0985 10.1379  12
   3   0   1 -9.1003 10.3429  12
   3   0   1 1.26092 9.20520   8
  -3   0  -1 -1.0988 9.47086  13
  -3   0  -1 -6.0331 7.82271   8
   3   0   1 20.7145 9.29011  16
   3   0   1 -4.9828 5.95224   8
   3   0   1 -2.4763 7.40878   9
   3   0   1 -2.2973 11.8116   6
   3   0   1 3.06121 6.71154  10
  -3   0  -1 3.50566 8.17831   4
   3   0   1 2.51651 7.44858   1
   3   0   1 6.37024 13.2934   2
   3   0   1 5.63513 6.03240  10
   3   0   1 -3.8911 6.72096   4
  -3   0  -1 -0.5285 9.77082   5
   4   0   1 -4.0587 10.0042   4
   4   0   1 1.47222 6.79942   9
   4   0   1 -4.8898 9.11969  10
   4   0   1 -2.1688 18.8647   2
  -4   0  -1 17.5026 14.2842  16
   4   0   1 -3.9434 12.6250   8
   4   0   1 4.90229 9.84192   1
  -4   0  -1 -2.3140 9.47426  10
  -4   0  -1 10.7080 13.2084   5
  -4   0  -1 -12.514 8.22723   9
  -4   0  -1 -2.5097 11.8081   8
  -4   0  -1 -12.229 8.83006   9
   4   0   1 -9.7414 15.5543  12
   4   0   1 10.9712 29.6541  17
   4   0   1 -0.7561 10.1946   9
   4   0   1 -0.8714 10.7218   4
  -4   0  -1 5.18645 10.7183   4
   4   0   1 8.05279 9.32919  10
   4   0   1 12.7887 17.8417   6
  -4   0  -1 1.19376 11.8628   8
  -4   0  -1 -19.772 13.9736  12
  -4   0  -1 15.9007 10.8275   1
   4   0   1 3.94910 13.7472   5
   4   0   1 8.28171 12.8092  16
  -4   0  -1 -8.9009 16.2054  15
  -5   0  -1 -5.4530 20.1152  15
  -5   0  -1 15.2146 15.5405   8
   5   0   1 15.6950 22.1426  12
   5   0   1 -1.3533 13.7405   4
  -5   0  -1 12.9848 15.7749   8
   5   0   1 20.2967 23.3598   6
   5   0   1 -13.352 12.4209   9
   5   0   1 -2.4955 12.3149  10
   5   0   1 14.4967 12.3223  10
   5   0   1 -9.7221 15.2371  16
   5   0   1 4.65570 8.46464   9
  -5   0  -1 21.9661 11.0637   9
  -5   0  -1 5.18294 12.9362   4
   5   0   1 9.75646 26.4333   2
  -5   0  -1 28.9482 17.7355  16
   5   0   1 9.66258 38.0268  17
   5   0   1 38.8697 19.0268   5
   5   0   1 -5.1274 12.2120   1
  -5   0  -1 9.88555 13.4979   1
  -5   0  -1 -19.862 17.8848  13
  -5   0  -1 6.80853 12.3161  10
  -5   0  -1 -0.6518 11.4013   9
  -5   0  -1 14.3816 16.4887   5
   5   0   1 -11.625 13.4464   4
   5   0   1 15.4719 17.1397   8
  -6   0  -1 8.41548 13.4202  10
  -6   0  -1 -28.347 19.4260  13
   6   0   1 31.9886 20.2353   5
   6   0   1 -5.2190 14.8659   4
   6   0   1 3.06557 15.6537   4
   6   0   1 2.45935 14.8942   9
  -6   0  -1 1.54268 11.8048  14
   6   0   1 3.44296 19.7387   8
   6   0   1 17.0679 14.4333  10
   6   0   1 -15.748 13.8300   1
   6   0   1 19.1199 21.4221  15
   6   0   1 24.8310 26.4541  12
  -6   0  -1 -21.306 19.8635  12
  -6   0  -1 -13.994 21.4160  15
  -6   0  -1 -16.009 17.0094   8
  -6   0  -1 -0.6334 13.2407   9
  -6   0  -1 18.5131 14.4513   4
  -6   0  -1 -6.4532 16.2966   8
   6   0   1 44.7931 45.5857  17
  -6   0  -1 -7.9947 17.1910   5
   6   0   1 1.67408 14.5655  10
  -6   0  -1 32.6664 18.6521  16
   6   0   1 48.8807 27.3397   6
   6   0   1 -19.026 17.0785  16
  -6   0  -1 -2.5185 11.1251   9
  -6   0  -1 5.49193 13.6761   1
   6   0   1 -20.098 10.0356   9
   6   0   1 16.5910 30.8391   2
  -7   0  -1 -8.4337 16.5005   8
   7   0   1 -3.9541 13.2941   1
   7   0   1 14.5881 27.1134   6
  -7   0  -1 -9.9365 18.1842   8
   7   0   1 13.5334 21.4114   8
   7   0   1 -23.048 15.2909  10
  -7   0  -1 3.77763 21.3571  12
   7   0   1 15.0274 17.2454  16
  -7   0  -1 -9.2085 17.2736   5
  -7   0  -1 4.38117 12.7073   1
   7   0   1 -5.4123 22.2292  15
   7   0   1 13.7177 16.6630   4
  -7   0  -1 -7.0521 13.6321   4
  -7   0  -1 -2.4557 13.4732   9
   7   0   1 -21.205 14.4844  10
   7   0   1 19.6566 48.5173  17
  -7   0  -1 -13.241 12.1697  14
   7   0   1 -11.892 15.0347   9
  -7   0  -1 -11.471 23.0303  15
   7   0   1 16.6434 32.8457   2
   7   0   1 -3.5743 19.7500   5
  -7   0  -1 -7.4182 12.0832   9
   7   0   1 3.47073 28.2118  12
  -7   0  -1 -19.172 20.5092  13
  -7   0  -1 -3.5838 17.1560  16
   7   0   1 4.21003 10.8768   9
  -7   0  -1 -7.9156 13.2644  10
   8   0   1 20.6613 28.2659   6
  -8   0  -1 4.67806 11.6095   9
   8   0   1 -21.473 15.6453   9
  -8   0  -1 -7.2188 19.1816   8
  -8   0  -1 2.96060 15.8882  16
   8   0   1 9.75943 15.3048  10
   8   0   1 10.5819 34.2499   2
  -8   0  -1 -4.9774 18.0995   5
   8   0   1 3.48849 11.3295   9
  -8   0  -1 4.79129 14.1608   4
  -8   0  -1 7.25209 16.6049   8
  -8   0  -1 13.9342 13.6898   9
   8   0   1 30.0611 23.5041   8
  -8   0  -1 -0.9598 23.5307  15
   8   0   1 -18.446 21.3184   5
   8   0   1 3.06445 16.7632  16
   8   0   1 -10.653 22.7466  15
  -8   0  -1 5.19701 13.3019  10
  -8   0  -1 -5.9608 12.9621  14
  -8   0  -1 12.7226 22.3089  12
   8   0   1 23.0508 50.0982  17
   8   0   1 10.6174 13.7794   1
   8   0   1 9.60641 15.9583  10
  -8   0  -1 -4.8291 23.1097  13
   8   0   1 1.86489 16.6386   4
  -8   0  -1 2.45845 12.0233   1
   9   0   1 2.58830 13.0949   9
   9   0   1 13.6544 17.4229   4
  -9   0  -1 -15.396 10.8211   1
  -9   0  -1 4.52230 12.8577  10
   9   0   1 -24.723 22.2056   5
   9   0   1 -7.3099 24.4334  15
  -9   0  -1 3.22912 14.7881   4
  -9   0  -1 -4.1951 23.9755  15
  -9   0  -1 5.64457 9.70317   3
  -9   0  -1 -19.170 14.6580  16
   9   0   1 31.3582 18.3915  16
   9   0   1 -23.506 21.9274   8
   9   0   1 31.3020 17.0957  10
   9   0   1 30.7316 30.5572   6
   9   0   1 7.44393 14.0090   1
  -9   0  -1 -8.7124 9.33863   7
  -9   0  -1 -1.1893 21.7285  12
   9   0   1 1.64593 35.0727   2
  -9   0  -1 25.0925 19.2230   8
  -9   0  -1 -15.446 18.7309   8
  -9   0  -1 -8.9674 11.8037   9
   9   0   1 1.30262 16.7068   9
  -9   0  -1 -5.7983 23.7453  13
  -9   0  -1 -2.9516 13.0960  14
   9   0   1 -3.6170 55.5112  17
  -9   0  -1 20.8539 13.5496   9
  -9   0  -1 23.5207 19.5336   5
 -10   0  -1 -12.528 19.7564   8
  10   0   1 -34.718 24.5154   5
  10   0   1 12.6341 16.9600  10
  10   0   1 21.7005 39.0912   2
 -10   0  -1 12.4349 13.7204  14
 -10   0  -1 -2.5746 16.8579   4
 -10   0  -1 -14.986 23.0544  15
  10   0   1 15.3650 14.6081   1
  10   0   1 0.25024 17.0350   4
 -10   0  -1 14.0943 14.7000  10
 -10   0  -1 0.31986 24.5445  13
  10   0   1 -44.607 21.9220   8
 -10   0  -1 8.74949 19.2856   8
 -10   0  -1 -5.1717 9.55492   3
  10   0   1 5.62296 31.9292   6
  10   0   1 27.5769 19.1967  16
  10   0   1 5.71758 63.7213  17
 -10   0  -1 14.7176 12.6706   9
  10   0   1 -4.1859 16.8332   9
  10   0   1 -12.213 23.8445  15
 -10   0  -1 -5.3654 18.3634   5
  10   0   1 -4.7519 13.1247   9
 -10   0  -1 -11.174 14.6621   1
 -10   0  -1 -5.8701 10.0668   7
 -10   0  -1 35.7007 13.2505   9
 -10   0  -1 7.89456 21.9823  12
 -11   0  -1 -3.0044 9.17133   3
  11   0   1 29.6356 35.8117   6
 -11   0  -1 21.7733 25.6730  15
 -11   0  -1 -10.360 18.5734   1
 -11   0  -1 39.9311 14.0559   9
  11   0   1 10.4426 17.6320   9
  11   0   1 66.1285 82.7598  17
  11   0   1 51.5789 19.4164   4
  11   0   1 -1.3070 17.0479  10
 -11   0  -1 -8.0796 13.9165  10
  11   0   1 -3.5824 13.8743   1
 -11   0  -1 37.6635 24.3809  12
  11   0   1 26.0415 42.2599   2
 -11   0  -1 -9.4278 28.0874  13
 -11   0  -1 16.9471 19.8708   8
 -11   0  -1 -0.0735 13.6746  14
  11   0   1 -30.793 23.8023   8
  12   0   1 34.7047 17.6742  10
 -12   0  -1 15.1179 13.9768  14
 -12   0  -1 29.9451 20.2793  12
  12   0   1 -9.2414 32.9085   6
  12   0   1 3.72271 17.2099   4
  12   0   1 -3.6556 11.7387   7
 -12   0  -1 -0.7093 9.53572   3
 -12   0  -1 0.56931 18.4653   8
  12   0   1 -23.254 78.8121  17
 -12   0  -1 24.7686 26.5108  15
 -12   0  -1 -19.508 27.7630  13
  12   0   1 35.8142 43.1875   2
 -13   0  -1 -0.0761 13.7271  14
  13   0   1 -49.280 40.8247   2
 -13   0  -1 7.25952 9.26442   3
 -13   0  -1 -17.988 18.4737   8
 -13   0  -1 -3.3058 9.92480  11
 -13   0  -1 68.9214 23.2769  12
  13   0   1 -28.157 33.2341   6
 -13   0  -1 20.3857 30.4670  13
  13   0   1 9.21208 10.2832   7
  13   0   1 4.09439 16.7483  10
 -13   0  -1 15.2598 24.5864  15
  13   0   1 32.1608 19.4405   4
 -14   0  -1 14.1898 23.5371  15
 -14   0  -1 -11.673 13.7848  14
 -14   0  -1 10.8202 29.1193  13
  14   0   1 2.67299 17.9414  10
  14   0   1 2.19609 18.4098   4
  14   0   1 2.40348 12.0216   7
 -14   0  -1 2.70280 9.59396  11
  14   0   1 -48.683 44.9272   2
  14   0   1 -23.394 33.4143   6
 -14   0  -1 9.70976 19.4947   8
 -14   0  -1 -10.474 9.20093   3
 -15   0  -1 15.4440 14.7735  14
  15   0   1 -10.937 32.9738   6
  15   0   1 2.38114 10.3390   7
  15   0   1 28.0539 22.0245   4
 -15   0  -1 31.0063 27.5104  13
  15   0   1 18.1269 18.2757  10
 -15   0  -1 -13.088 8.90111   3
 -15   0  -1 47.3904 19.5233   8
 -15   0  -1 -12.628 7.59861  11
 -15   0  -1 -20.914 26.3089  15
 -16   0  -1 10.9699 14.8575  14
 -16   0  -1 9.21876 18.4923   8
 -16   0  -1 29.6380 31.1555  13
 -16   0  -1 13.0663 9.91195   3
 -16   0  -1 10.0307 11.2541  11
  16   0   1 -1.9078 32.2000   6
  16   0   1 9.80478 12.4033   7
  16   0   1 24.0267 18.8017  10
  16   0   1 38.7111 23.4008   4
 -16   0  -1 -6.5045 28.8286  15
  17   0   1 12.4284 13.4089   7
 -17   0  -1 13.3513 16.1372  14
 -17   0  -1 0.87522 10.2417   3
 -17   0  -1 -5.6438 11.0800  11
  17   0   1 -43.839 24.6635   4
 -17   0  -1 -29.900 25.8769  15
  18   0   1 -6.5427 11.6154   7
 -18   0  -1 -11.914 10.2619  11
 -18   0  -1 2.25783 11.4230   3
 -18   0  -1 22.8250 27.5596  15
 -18   0  -1 10.1386 15.2263  14
 -19   0  -1 -6.9219 9.56479  11
 -19   0  -1 67.5605 29.6580  15
 -19   0  -1 -4.7541 15.4453  14
 -19   0  -1 7.19446 11.9860   3
  19   0   1 -18.693 11.8023   7
 -20   0  -1 8.65430 10.3064  11
 -20   0  -1 14.0295 16.8694  14
  20   0   1 -12.644 13.0030   7
 -20   0  -1 7.43762 11.5849   3
 -21   0  -1 10.6152 11.9785   3
 -21   0  -1 0.37676 9.73935  11
 -21   0  -1 23.8657 15.3539  14
  21   0   1 -16.829 12.2833   7
 -22   0  -1 30.3468 17.2285  14
  22   0   1 -22.064 11.2880   7
  23   0   1 -3.5563 10.8216   7
  23  -1  -1 24.4979 13.4852   7
  22  -1  -1 9.55242 13.5173   7
 -22   1   1 35.4301 16.7312  14
 -21  -1   1 56.7473 18.3664  14
  21  -1  -1 -1.0850 14.1856   7
  21   1  -1 1.92637 12.8570   7
 -21   1   1 9.33205 14.5690   3
 -21   1   1 67.6051 18.0518  14
 -21   1   1 15.5665 11.0354  11
 -20  -1   1 1.38370 17.4391  14
  20  -1  -1 -9.0507 13.9850   7
 -20   1   1 13.1365 10.9100  11
  20   1  -1 4.57186 12.3113   7
 -20   1   1 19.0296 18.4217  14
 -20   1   1 13.8690 11.6134   3
 -19  -1   1 65.3144 34.4973  15
  19  -1  -1 61.9375 19.7850   7
 -19  -1   1 98.9415 23.3546  14
 -19   1   1 114.546 24.0328  14
 -19   1   1 82.7226 17.9746  11
 -19   1   1 25.6433 28.5737  15
 -19   1   1 79.0161 19.2979   3
  19   1  -1 52.6433 19.3747   7
  18  -1  -1 13.1002 13.9329   7
 -18  -1   1 -3.5965 10.4291   3
 -18  -1   1 -6.3479 21.6327  15
 -18  -1   1 -1.5403 14.7460  14
 -18   1   1 -6.1924 10.9591   3
 -18   1   1 -15.988 10.1425  11
 -18   1   1 11.0692 27.4643  15
 -18   1   1 9.69568 16.2415  14
  18   1  -1 -7.5008 12.4002   7
  17  -1  -1 26.6721 12.4142   7
 -17  -1   1 7.11184 10.3593  11
 -17  -1   1 -42.330 27.7389  15
 -17  -1   1 1.94586 9.57512   3
 -17  -1   1 22.6517 14.3995  14
 -17   1   1 14.1070 11.7479  11
  17   1  -1 17.6496 11.9071   7
 -17   1   1 20.6017 27.8930  15
 -17   1   1 11.1312 15.8814  14
 -17   1   1 16.8747 11.3966   3
 -16  -1   1 0.87908 8.99584  11
  16  -1  -1 -21.707 16.8797   4
 -16  -1   1 6.33052 10.0522   3
 -16  -1   1 23.1230 21.9042   8
  16  -1  -1 -25.068 17.0123  10
  16  -1  -1 10.2940 32.4596   6
  16  -1  -1 1.00019 11.6860   7
 -16  -1   1 -2.9461 13.4741  14
 -16  -1   1 -18.718 25.9208  15
 -16  -1   1 39.7113 38.7984  13
 -16   1   1 -2.0613 17.6442   8
  16   1  -1 42.0266 23.9051  10
 -16   1   1 15.1972 14.9641  14
 -16   1   1 -18.317 26.1600  15
 -16   1   1 2.84720 9.89416   3
 -16   1   1 9.71178 10.6985  11
  16   1  -1 -23.365 10.7539   7
 -15  -1   1 63.9593 30.2356  15
 -15  -1   1 15.7730 10.1367   3
 -15  -1   1 -37.272 18.4394   8
  15  -1  -1 -29.123 16.7106   4
  15  -1  -1 12.2456 35.0022   6
 -15  -1   1 21.3727 13.9752  14
  15  -1  -1 23.1059 17.9291  10
  15  -1  -1 -67.664 48.4609   2
 -15  -1   1 102.734 31.5286  13
  15  -1  -1 19.2108 13.0517   7
 -15  -1   1 4.87016 9.49769  11
 -15   1   1 -2.8595 10.4508   3
  15   1  -1 34.6225 13.0002   7
 -15   1   1 39.8957 15.9549  14
 -15   1   1 63.3257 33.9583  13
  15   1  -1 34.6506 21.5811  10
 -15   1   1 23.9123 19.4278   8
  15   1  -1 -78.868 78.9243  17
 -15   1   1 23.3635 10.1838  11
  15   1  -1 -49.462 23.2553   4
 -15   1   1 14.7060 26.6050  15
  15   1  -1 -46.698 48.3117   2
  15   1  -1 2.90981 30.9815   6
 -14  -1   1 8.40338 13.2072  14
  14  -1  -1 13.7591 12.6213   7
  14  -1  -1 1.31259 33.8122   6
  14  -1  -1 12.6355 17.3152  10
  14  -1  -1 4.10560 17.6659   4
 -14  -1   1 53.7972 28.8104  13
 -14  -1   1 10.2101 8.59363   3
  14  -1  -1 -37.233 49.8123   2
 -14  -1   1 18.9799 24.3350  15
 -14  -1   1 3.19220 21.9364   8
 -14  -1   1 6.39889 9.37939  11
  14   1  -1 -100.86 83.1578  17
 -14   1   1 -5.7042 22.7050  15
  14   1  -1 10.6025 12.3631   7
 -14   1   1 29.1103 18.6224   8
  14   1  -1 -31.566 46.8108   2
 -14   1   1 11.9454 14.6975  14
 -14   1   1 11.9308 9.56672  11
  14   1  -1 4.21307 35.3891   6
  14   1  -1 40.4968 23.3831   4
 -14   1   1 7.55902 10.7292   3
 -14   1   1 74.2586 34.8108  13
  14   1  -1 -11.883 18.4468  10
 -13  -1   1 147.980 41.7318   8
  13  -1  -1 212.088 67.2235   2
 -13  -1   1 215.154 36.3786  14
 -13  -1   1 177.767 33.4622   3
  13  -1  -1 196.587 119.854  17
 -13  -1   1 309.098 63.4889  12
  13  -1  -1 258.069 36.8714   7
 -13  -1   1 196.896 48.8881  13
  13  -1  -1 167.919 38.5913   4
  13  -1  -1 177.275 38.4947  10
  13  -1  -1 153.414 53.9209   6
 -13  -1   1 128.920 42.9961  15
  13   1  -1 148.288 38.8534  10
 -13   1   1 204.895 34.4724   3
 -13   1   1 134.747 40.5133  15
 -13   1   1 229.130 37.3420  14
  13   1  -1 190.092 54.2050   6
 -13   1   1 168.044 39.5757   8
  13   1  -1 258.700 36.6724   7
 -13   1   1 318.640 58.8988  13
  13   1  -1 217.678 41.5002   4
  13   1  -1 179.531 68.6146   2
 -13   1   1 208.798 34.8461  11
  13   1  -1 251.234 106.565  17
  12  -1  -1 -37.038 42.9546   2
  12  -1  -1 10.7951 36.5086   6
  12  -1  -1 7.58165 17.2702  10
  12  -1  -1 25.2966 18.9950   4
  12  -1  -1 -69.021 78.8285  17
 -12  -1   1 -38.441 18.6912   1
 -12  -1   1 20.7597 16.4727  10
  12  -1  -1 14.6714 13.1878   7
 -12  -1   1 40.1597 22.7920  12
 -12  -1   1 -33.375 21.5660  15
 -12  -1   1 11.8519 12.2970  14
 -12  -1   1 -26.614 18.5487   8
 -12  -1   1 -1.7311 26.4893  13
 -12  -1   1 11.7932 9.06228   3
  12   1  -1 -15.714 26.6250  15
 -12   1   1 29.7039 30.3676  13
  12   1  -1 -11.057 17.0314   9
  12   1  -1 -14.374 86.6767  17
  12   1  -1 25.5177 36.0954   6
  12   1  -1 19.9955 21.6603   4
 -12   1   1 14.2595 13.8315  14
 -12   1   1 11.6724 10.5474   3
  12   1  -1 4.22322 47.9890   2
  12   1  -1 23.7687 23.9632   8
 -12   1   1 52.8437 18.9488  12
  12   1  -1 40.2591 19.2151  10
 -12   1   1 7.41430 19.1741   8
  12   1  -1 4.10650 11.9172   7
 -12   1   1 10.0638 23.0946  15
 -11  -1   1 219.641 38.8640   4
 -11  -1   1 206.272 34.7310  14
  11  -1  -1 154.604 38.0511   4
  11  -1  -1 144.329 35.7253   9
 -11  -1   1 124.337 33.5149   9
 -11  -1   1 224.572 46.0315  12
  11  -1  -1 241.821 35.4256   7
 -11  -1   1 168.344 40.2132   8
  11  -1  -1 323.406 105.326  17
 -11  -1   1 188.640 42.8620  15
 -11  -1   1 155.370 40.6202  16
 -11  -1   1 215.355 50.2436  13
  11  -1  -1 224.350 54.0970   6
 -11  -1   1 172.701 36.1847  10
  11  -1  -1 178.005 37.1689  10
  11  -1  -1 338.559 69.3266   2
  11  -1  -1 165.903 43.3355   5
 -11  -1   1 177.883 32.5404   3
 -11  -1   1 191.330 38.1981   1
  11  -1  -1 144.821 42.3948   8
  11   1  -1 386.097 112.178  17
 -11   1   1 144.675 34.4091   9
  11   1  -1 187.972 37.4651  10
  11   1  -1 207.120 53.9446   6
 -11   1   1 163.496 40.4675  15
  11   1  -1 193.182 37.5595   1
  11   1  -1 159.028 42.4609   8
 -11   1   1 245.417 44.1877  12
  11   1  -1 196.409 47.0058  15
  11   1  -1 227.965 40.4330   4
 -11   1   1 194.179 33.2876   3
  11   1  -1 206.235 36.3466   9
 -11   1   1 234.263 49.1252  13
  11   1  -1 183.995 36.9740   9
  11   1  -1 229.345 41.8427  16
  11   1  -1 214.868 66.2581   2
 -11   1   1 207.964 41.0245   5
 -11   1   1 174.348 39.1380   8
  11   1  -1 222.164 34.8684   7
 -11   1   1 215.162 35.3036  14
 -10  -1   1 138.179 25.8770   3
 -10  -1   1 97.1384 27.4786   9
 -10  -1   1 156.301 34.4856   8
  10  -1  -1 197.993 56.8541   2
 -10  -1   1 168.986 29.9171   9
  10  -1  -1 149.323 30.2509   9
  10  -1  -1 96.9098 28.5626   9
 -10  -1   1 152.852 36.3518   5
  10  -1  -1 99.4366 36.7701  15
  10  -1  -1 160.410 27.7302   7
 -10  -1   1 107.538 34.1950  16
  10  -1  -1 196.888 88.5080  17
 -10  -1   1 177.015 28.5588  14
 -10  -1   1 187.604 33.0384   4
  10  -1  -1 81.6811 29.3270  10
 -10  -1   1 153.372 37.3711  15
  10  -1  -1 124.651 31.2619   4
  10  -1  -1 166.145 37.3676   8
  10  -1  -1 213.466 40.3378   5
 -10  -1   1 136.210 39.9831  13
 -10  -1   1 128.275 31.1292   1
 -10  -1   1 159.004 30.0096  10
  10  -1  -1 199.828 48.5620   6
 -10  -1   1 157.943 38.8602  12
  10  -1  -1 163.463 31.5036  10
  10   1  -1 134.234 37.8774   5
  10   1  -1 171.374 30.1961   9
  10   1  -1 185.937 27.8743   7
 -10   1   1 111.448 29.1649   4
 -10   1   1 187.127 27.2912   3
 -10   1   1 163.429 34.6026   8
 -10   1   1 136.795 28.4908   9
  10   1  -1 202.405 42.3788  15
  10   1  -1 313.389 99.9847  17
  10   1  -1 164.057 31.1977   9
 -10   1   1 162.950 29.1469  14
  10   1  -1 180.028 34.4593   4
 -10   1   1 88.7394 27.5967   9
 -10   1   1 117.084 28.3326  10
  10   1  -1 170.349 31.9808  10
 -10   1   1 146.164 34.7710  15
  10   1  -1 123.094 35.6713   8
  10   1  -1 180.085 59.2608   2
 -10   1   1 189.168 42.5152  13
 -10   1   1 182.617 35.2861   5
 -10   1   1 67.9198 31.4478   8
  10   1  -1 166.398 31.9610   1
  10   1  -1 191.801 35.9756  16
  10   1  -1 140.926 47.4275   6
 -10   1   1 157.815 35.8905  12
  -9  -1   1 -29.780 22.0483  15
   9  -1  -1 35.3508 15.0351  10
  -9  -1   1 -1.8850 20.0575   5
   9  -1  -1 20.5477 22.0093   8
   9  -1  -1 10.5535 24.0041  15
   9  -1  -1 8.60770 17.4577   4
   9  -1  -1 57.8060 41.3656   2
  -9  -1   1 17.7364 12.6415   9
   9  -1  -1 28.5755 15.2242   9
   9  -1  -1 -2.4098 10.4058   7
   9  -1  -1 19.7333 13.9417   9
  -9  -1   1 -16.714 21.8651  16
   9  -1  -1 16.7400 17.1894  10
  -9  -1   1 0.91459 14.4921   9
   9  -1  -1 -18.926 71.0923  17
   9  -1  -1 -6.1139 22.1009   5
  -9  -1   1 -5.3718 16.9489   1
  -9  -1   1 7.69493 14.5948  10
  -9  -1   1 25.2155 17.0962   4
  -9  -1   1 16.0269 12.7431  14
   9  -1  -1 19.4621 32.2504   6
  -9  -1   1 0.67442 24.6317  13
  -9  -1   1 43.0237 24.6477  12
  -9  -1   1 9.37670 21.0688   8
   9   1  -1 33.1669 18.1420   1
   9   1  -1 14.0051 23.5014   5
  -9   1   1 -15.199 16.3424   8
  -9   1   1 2.07419 12.1669   4
   9   1  -1 31.5212 22.4998  16
  -9   1   1 27.8643 25.5463  13
  -9   1   1 8.38635 13.6321  14
   9   1  -1 68.0313 77.6488  17
  -9   1   1 -8.9845 21.1858  15
   9   1  -1 7.98942 41.0438   2
   9   1  -1 67.0255 28.7018  15
   9   1  -1 36.2552 18.6419  10
   9   1  -1 -17.718 32.0657   6
  -9   1   1 7.83063 20.3019   8
  -9   1   1 16.6941 20.4616  12
  -9   1   1 15.1809 10.9626   3
  -9   1   1 28.4205 13.3099  10
  -9   1   1 20.0984 18.2787   5
   9   1  -1 25.9519 23.2393   8
   9   1  -1 3.86759 14.2950   9
   9   1  -1 52.8542 18.0160   9
  -9   1   1 3.64797 12.2159   9
  -9   1   1 9.38016 13.2335   9
   9   1  -1 5.20507 19.2794   4
  -8  -1   1 235.180 45.0162  14
   8  -1  -1 328.671 47.2902  10
   8  -1  -1 230.903 45.4814  10
   8  -1  -1 310.145 52.0999   5
   8  -1  -1 334.077 67.0842   2
   8  -1  -1 286.102 46.9723   4
  -8  -1   1 267.543 53.0995  12
  -8  -1   1 221.133 53.7184  13
   8  -1  -1 218.400 44.3276   9
   8  -1  -1 384.165 60.3465   6
  -8  -1   1 332.084 52.0956  15
  -8  -1   1 282.490 45.8727  10
  -8  -1   1 204.310 49.5702   5
  -8  -1   1 279.905 48.0740   4
  -8  -1   1 261.849 49.3483   8
   8  -1  -1 298.137 51.3526   8
  -8  -1   1 289.588 46.0411   9
   8  -1  -1 260.027 54.2993  12
  -8  -1   1 311.760 56.5476  16
  -8  -1   1 256.581 48.6359   1
   8  -1  -1 318.327 45.9585   9
  -8  -1   1 233.271 44.1489   9
   8   1  -1 236.199 45.5701   9
   8   1  -1 504.761 108.027  17
  -8   1   1 234.113 44.3653   9
  -8   1   1 219.406 44.2637   4
   8   1  -1 241.945 46.5058   1
  -8   1   1 242.902 48.8601   8
  -8   1   1 312.365 50.5390  12
  -8   1   1 270.678 52.7789  13
   8   1  -1 339.914 69.1760   2
  -8   1   1 209.951 43.6285   9
   8   1  -1 308.831 48.4941   4
  -8   1   1 228.364 47.4322   8
   8   1  -1 324.429 61.8307   6
   8   1  -1 304.899 51.7533   8
  -8   1   1 293.300 49.5858   5
   8   1  -1 261.829 51.8720   5
  -8   1   1 303.561 49.8359  15
   8   1  -1 282.920 49.5217  16
  -8   1   1 239.747 45.7623  14
   8   1  -1 275.235 52.5526  15
  -8   1   1 198.064 44.3254  10
   8   1  -1 310.362 47.0415  10
   8   1  -1 219.886 44.4876   9
   7  -1  -1 126.916 30.7940  10
   7  -1  -1 189.443 36.7043   5
  -7  -1   1 198.535 32.4655  10
   7  -1  -1 244.455 53.6244   2
   7  -1  -1 186.033 40.7554  12
   7  -1  -1 102.936 32.3907   4
  -7  -1   1 197.554 29.7021  14
   7  -1  -1 370.500 80.6568  17
   7  -1  -1 186.232 32.5957   4
  -7  -1   1 234.921 32.2693   9
  -7  -1   1 230.227 36.4514   8
  -7  -1   1 219.067 38.6782  15
  -7  -1   1 143.664 29.6920   9
  -7  -1   1 134.262 35.9305   5
  -7  -1   1 130.957 39.8036  13
   7  -1  -1 103.551 28.6555   9
   7  -1  -1 134.783 30.6444   9
   7  -1  -1 147.862 35.9755   8
   7  -1  -1 170.310 32.1250  10
   7  -1  -1 287.699 46.5694   6
  -7  -1   1 189.421 34.6948   4
  -7  -1   1 127.523 39.0414  12
  -7   1   1 217.709 37.0906  15
   7   1  -1 133.311 31.9538   1
  -7   1   1 184.530 38.7984  13
   7   1  -1 224.634 48.4155   6
   7   1  -1 178.922 32.5953  10
  -7   1   1 124.510 32.3946   8
  -7   1   1 147.036 34.3161   8
   7   1  -1 150.437 30.1276   9
   7   1  -1 166.716 43.3880  12
   7   1  -1 139.782 35.9406   5
   7   1  -1 159.909 38.1127  15
   7   1  -1 206.739 38.7420   8
   7   1  -1 186.738 33.6741   4
   7   1  -1 210.330 32.6257   9
   7   1  -1 184.966 51.2567   2
  -7   1   1 201.379 35.3372   5
   7   1  -1 152.499 34.9551  16
   7   1  -1 384.545 89.5965  17
  -7   1   1 80.4331 29.1006  10
  -7   1   1 196.427 30.6686  14
  -7   1   1 105.893 29.6736   9
  -7   1   1 171.081 30.1723   9
  -7   1   1 212.026 36.5908  12
  -7   1   1 104.646 29.2466   4
   6  -1  -1 6.86255 12.0896  10
  -6  -1   1 1.36809 12.8095   9
  -6  -1   1 -21.329 25.7915  16
  -6  -1   1 -15.258 23.4324  12
   6  -1  -1 1.65246 13.0067   9
   6  -1  -1 51.5348 35.3724   2
   6  -1  -1 64.6721 20.2779   5
   6  -1  -1 -3.0806 14.9244   4
  -6  -1   1 5.49741 13.8262   9
   6  -1  -1 8.03997 17.5015   8
  -6  -1   1 21.7652 20.6768   5
   6  -1  -1 75.4820 28.4251   6
   6  -1  -1 111.706 56.2726  17
  -6  -1   1 5.98234 16.8480   4
   6  -1  -1 33.9258 24.3108  12
   6  -1  -1 -6.7461 14.2721  10
  -6  -1   1 -11.392 22.6924  15
  -6  -1   1 -22.273 22.0329   1
   6  -1  -1 15.2839 13.8690   4
  -6  -1   1 7.50195 14.6925  10
  -6  -1   1 2.48208 18.2334   8
  -6  -1   1 -26.486 21.4616  13
   6  -1  -1 15.3241 9.40909   9
   6   1  -1 19.5695 16.5208   4
  -6   1   1 11.9246 11.5869   9
   6   1  -1 -2.8626 13.8305   1
   6   1  -1 -1.3033 17.8177   5
  -6   1   1 8.14809 20.6302  15
   6   1  -1 78.5690 35.9857   2
  -6   1   1 -5.3287 18.9135  13
   6   1  -1 36.2137 31.1998   6
  -6   1   1 21.6039 16.7644   8
   6   1  -1 -9.5941 17.4965  16
  -6   1   1 3.22838 11.1012   4
  -6   1   1 5.51460 11.0723  10
   6   1  -1 -2.0756 14.6333   9
   6   1  -1 -6.5034 14.6693  10
  -6   1   1 -11.219 11.4078   9
   6   1  -1 29.9258 25.5762  12
   6   1  -1 -18.077 21.5196  15
   6   1  -1 27.3476 21.9266   8
   6   1  -1 3.35997 12.0222   9
  -6   1   1 5.93691 15.0926   8
  -6   1   1 8.34616 12.1537  14
  -5  -1   1 122.357 26.3119   4
   5  -1  -1 120.285 24.0158   4
  -5  -1   1 150.688 31.0514   5
   5  -1  -1 141.995 23.5193   9
  -5  -1   1 126.188 23.7464   9
   5  -1  -1 144.473 23.2375  10
   5  -1  -1 211.824 44.0000   2
   5  -1  -1 133.446 26.6339   8
  -5  -1   1 93.4201 27.8477   1
  -5  -1   1 165.051 31.4215  15
   5  -1  -1 193.060 29.0605   5
   5  -1  -1 142.145 25.4909   4
  -5  -1   1 108.587 27.8308   8
  -5  -1   1 140.398 32.8738  12
  -5  -1   1 99.7285 32.0592  16
  -5  -1   1 101.946 25.4105  10
  -5  -1   1 134.288 24.4320   9
   5  -1  -1 116.449 24.1614  10
  -5  -1   1 130.677 33.1193  13
   5  -1  -1 203.625 32.8817  12
   5  -1  -1 86.6148 21.5714   9
   5  -1  -1 217.293 35.2029   6
  -5   1   1 126.640 26.4428   5
  -5   1   1 92.6086 25.1821   8
   5   1  -1 122.415 25.0830  10
   5   1  -1 233.129 42.6529   2
   5   1  -1 148.207 25.6766   9
   5   1  -1 67.1788 26.5285  16
  -5   1   1 130.131 22.9733   9
  -5   1   1 85.0173 26.8192  12
   5   1  -1 139.885 32.5187  12
   5   1  -1 97.5813 25.7076   4
  -5   1   1 158.811 28.3622  15
   5   1  -1 86.3693 27.7974   5
  -5   1   1 124.447 23.1307   9
   5   1  -1 68.5808 24.3246   1
  -5   1   1 141.735 24.1106  14
  -5   1   1 142.917 26.2497   8
   5   1  -1 135.107 32.2158  15
  -5   1   1 111.045 22.8591  10
   5   1  -1 123.679 23.7734   9
   5   1  -1 190.301 38.9532   6
  -5   1   1 121.666 22.9283   4
   5   1  -1 162.657 31.4147   8
  -4  -1   1 13.3088 12.1686  10
   4  -1  -1 58.3681 14.8771   5
   4  -1  -1 14.6012 8.87578   4
  -4  -1   1 -0.2913 14.2166   1
  -4  -1   1 21.5161 10.6580   9
  -4  -1   1 9.93783 8.72389  10
  -4  -1   1 26.0657 15.1537   8
   4  -1  -1 28.6496 26.3631   2
  -4  -1   1 40.4270 18.5286  15
   4  -1  -1 10.4086 11.0028   4
   4  -1  -1 30.6979 17.2788  12
   4  -1  -1 67.5461 38.8726  17
  -4  -1   1 28.4800 11.1310   9
   4  -1  -1 14.8774 11.0571   8
   4  -1  -1 17.4684 9.10567  10
  -4  -1   1 12.3429 12.8421   8
   4  -1  -1 24.1306 10.0802   9
   4  -1  -1 44.2723 19.1050   6
   4  -1  -1 21.5423 7.99969  10
  -4  -1   1 1.74027 17.7897  16
  -4  -1   1 13.1369 12.2261   4
   4  -1  -1 16.2414 6.53210   9
   4   1  -1 19.6229 12.4565   9
   4   1  -1 2.44077 13.8363  16
  -4   1   1 -1.0988 12.5915  12
   4   1  -1 14.7617 12.1085   4
   4   1  -1 37.9008 20.4946   6
  -4   1   1 25.9479 13.5033  15
   4   1  -1 6.38101 11.8808   8
   4   1  -1 8.44421 16.7264   8
   4   1  -1 16.3638 13.8156   5
   4   1  -1 11.9032 19.5963  15
  -4   1   1 7.81922 10.7914   8
   4   1  -1 11.9827 11.6289   1
  -4   1   1 16.3774 12.4686   5
  -4   1   1 18.6729 8.31533   9
   4   1  -1 24.4717 16.6212  10
  -4   1   1 19.1501 7.70810   4
   4   1  -1 28.3637 9.49200   9
  -4   1   1 9.82191 10.6530   8
   4   1  -1 27.7251 17.0221  12
  -4   1   1 -2.5119 14.4291  13
  -4   1   1 7.93763 7.97479   9
   4   1  -1 78.3748 24.3853   2
  -4   1   1 14.8993 7.68094  10
   4   1  -1 22.3489 11.6191  10
  -3  -1   1 340.561 49.6732  12
   3  -1  -1 349.407 48.3304   5
   3  -1  -1 337.761 46.0965  10
  -3  -1   1 299.886 49.3136   1
  -3  -1   1 300.785 50.5203  16
   3  -1  -1 307.996 45.8731  10
  -3  -1   1 245.106 46.7514   4
   3  -1  -1 275.911 46.6867   8
   3  -1  -1 278.575 53.9450   2
   3  -1  -1 290.436 46.5733   4
   3  -1  -1 282.721 49.6102  13
   3  -1  -1 291.730 46.2037   4
  -3  -1   1 265.333 49.0507  15
   3  -1  -1 273.910 48.6223  12
   3  -1  -1 330.606 49.7177   6
  -3  -1   1 313.349 49.2311   8
  -3  -1   1 225.361 46.4532  10
  -3  -1   1 318.359 47.3233   9
  -3  -1   1 276.147 46.3801   4
  -3  -1   1 278.988 48.4530   8
  -3  -1   1 338.059 49.4592   5
  -3  -1   1 229.379 46.4336   9
   3  -1  -1 301.483 45.5999   9
   3  -1  -1 309.157 62.5013  17
  -3  -1   1 297.258 47.3825  10
   3   1  -1 224.272 47.8670   1
  -3   1   1 285.778 45.7270   4
   3   1  -1 322.005 50.6148   6
   3   1  -1 276.639 50.1941  15
  -3   1   1 306.065 46.7868  15
   3   1  -1 331.055 58.4498  17
   3   1  -1 294.929 49.9249   8
   3   1  -1 318.028 51.7949   2
   3   1  -1 280.836 47.0516   9
  -3   1   1 303.149 45.9183   9
   3   1  -1 242.190 47.8535   8
  -3   1   1 299.334 45.9066  10
  -3   1   1 278.710 46.6349   8
   3   1  -1 334.208 49.9712  12
  -3   1   1 297.935 46.8938   8
  -3   1   1 343.726 47.5311   5
   3   1  -1 300.117 46.7738  10
   3   1  -1 237.833 48.9936  16
  -3   1   1 289.684 45.8648   9
   3   1  -1 274.356 47.0844  10
  -3   1   1 262.637 48.3862  13
   3   1  -1 326.808 47.0487   4
   3   1  -1 250.727 46.9052   9
   3   1  -1 327.378 48.8703   5
  -3   1   1 283.846 47.3352  12
  -3   1   1 257.199 47.9190   6
   2  -1  -1 6.65190 4.01257   4
  -2  -1   1 6.39429 8.19745   1
  -2  -1   1 6.48192 5.49462   9
  -2  -1   1 -0.3527 7.79674   8
  -2  -1   1 3.87688 5.90756   9
  -2  -1   1 2.42611 9.90718  16
   2  -1  -1 -1.4551 2.71039   9
   2  -1  -1 4.86436 3.35516  10
   2  -1  -1 -1.6631 5.36563   5
  -2  -1   1 1.03507 7.51051   8
  -2  -1   1 0.57306 5.73982  10
  -2  -1   1 -1.4968 8.85601  13
  -2  -1   1 2.92779 5.40495   4
  -2  -1   1 5.68227 8.55834   2
   2  -1  -1 -1.0055 3.33477   8
   2  -1  -1 -0.6523 8.29410  13
  -2  -1   1 2.17762 4.41212   4
   2  -1  -1 6.46564 4.74268   8
   2  -1  -1 8.09153 18.1156  17
   2  -1  -1 1.81732 4.55959   4
   2  -1  -1 20.8559 8.55253   6
  -2  -1   1 -0.9025 10.8987  17
   2  -1  -1 1.62081 3.16448   9
   2  -1  -1 20.0576 12.5618   2
   2  -1  -1 1.51272 3.43296  10
  -2  -1   1 8.98905 5.43073  10
  -2   1   1 1.89824 13.7651  17
  -2   1   1 3.18463 5.26240  15
  -2   1   1 3.21454 9.37656   2
  -2   1   1 2.04914 3.33783  10
  -2   1   1 1.44731 4.11974  12
  -2   1   1 4.39705 5.00644   1
  -2   1   1 5.82107 3.39414   4
   2   1  -1 3.80402 4.67663  10
   2   1  -1 1.55813 8.63006  16
  -2   1   1 4.47289 3.44307  10
   2   1  -1 10.8930 6.20829   9
   2   1  -1 -1.0227 4.02728   4
   2   1  -1 7.11654 13.4282  17
   2   1  -1 3.89707 6.47872   1
  -2   1   1 -1.2617 6.70049  13
   2   1  -1 -1.2501 5.45706  10
  -2   1   1 2.72018 4.41953   8
   2   1  -1 5.34529 8.61302   6
   2   1  -1 4.05749 7.37636  12
  -2   1   1 -0.9504 6.03266   6
   2   1  -1 1.27294 8.84980   8
   2   1  -1 7.50731 6.68163   9
   2   1  -1 7.52100 10.1524  15
   2   1  -1 -0.9976 6.22296   5
  -2   1   1 4.60986 2.93161   4
   2   1  -1 10.1395 9.86832   2
  -2   1   1 1.20116 4.28208   8
  -2   1   1 6.47856 4.20507   5
   2   1  -1 1.86487 4.77912   4
   2   1  -1 -0.4936 7.89153  13
  -2   1   1 -1.2420 3.56456   9
   2   1  -1 8.86684 7.14965   8
  -2   1   1 2.63193 3.49594   9
   1  -1  -1 2180.49 310.560  10
  -1  -1   1 2017.61 311.955  17
   1  -1  -1 2185.78 310.537   9
  -1  -1   1 1807.02 311.296   2
  -1  -1   1 2041.34 310.550   4
   1  -1  -1 2030.55 310.733   8
   1  -1  -1 2010.50 310.499   4
   1  -1  -1 2280.48 312.396  17
   1  -1  -1 2067.73 310.696   8
   1  -1  -1 2172.79 310.517  10
   1  -1  -1 1999.56 311.495   2
   1  -1  -1 2009.45 310.535   4
  -1  -1   1 1787.20 311.557   1
  -1  -1   1 2254.74 311.804  12
  -1  -1   1 1630.59 310.553   9
   1  -1  -1 2437.12 311.505  16
  -1  -1   1 2033.85 312.017  16
  -1  -1   1 1587.94 310.886   8
  -1  -1   1 2117.42 310.544   4
   1  -1  -1 2360.10 311.236   1
  -1  -1   1 1993.10 311.581   5
  -1  -1   1 2296.22 310.702  10
  -1  -1   1 2258.02 311.095   8
  -1  -1   1 1991.72 311.322   6
  -1  -1   1 2310.37 311.556  13
  -1  -1   1 2154.68 310.601  10
   1   1  -1 2383.83 310.653  10
  -1   1   1 1758.67 310.426   4
   1   1  -1 1950.40 310.457   4
   1   1  -1 2068.11 310.467   4
   1   1  -1 1875.80 311.332   2
   1   1  -1 1909.71 310.605   9
  -1   1   1 2066.06 310.753   8
  -1   1   1 2011.84 310.546   9
  -1   1   1 2085.35 310.711   8
   1   1  -1 2259.86 311.439  12
  -1   1   1 2174.40 310.544  10
   1   1  -1 2110.17 311.999  17
  -1   1   1 2069.39 310.464   4
  -1   1   1 1666.39 311.193  16
   1   1  -1 1729.12 311.173   1
  -1   1   1 2151.29 310.533   9
   1   1  -1 1817.11 311.321  13
   1   1  -1 1601.44 310.964   5
   1   1  -1 2026.51 311.277   6
   1   1  -1 1821.93 311.402  16
   1   1  -1 2318.24 311.028   8
   1   1  -1 1519.89 310.576   9
  -1   1   1 2005.87 310.645  15
   1   1  -1 1690.13 311.023   8
   0  -1   1 1580.06 220.246   9
   0  -1  -1 1526.33 220.590   6
   0  -1  -1 1325.39 220.327   4
   0  -1   1 1481.94 221.627  17
   0  -1   1 1508.95 221.207  16
   0  -1  -1 1715.15 220.889   5
   0  -1   1 1359.73 220.722   5
   0  -1   1 1387.62 220.837  13
   0  -1  -1 1488.74 220.429   4
   0  -1  -1 1332.25 220.308   9
   0  -1   1 1502.21 220.397   8
   0  -1   1 1484.37 220.897  12
   0  -1  -1 1312.27 220.308   9
   0  -1  -1 1694.49 220.925  12
   0  -1  -1 1450.89 220.367  10
   0  -1  -1 1401.23 220.330  10
   0  -1   1 1485.46 220.207   9
   0  -1   1 1436.80 220.993   1
   0  -1  -1 1312.91 221.622  16
   0  -1   1 1578.70 220.210  10
   0  -1  -1 1298.55 220.470   8
   0  -1   1 1368.92 220.374   8
   0  -1   1 1204.06 220.880   2
   0  -1   1 1245.04 220.719   6
   0  -1  -1 1696.56 220.655  13
   0  -1  -1 1310.06 221.328   1
   0   1   1 1417.36 220.332  10
   0   1   1 1313.24 220.309   9
   0   1  -1 1392.54 220.867  13
   0   1  -1 1435.93 221.022  16
   0   1  -1 1449.62 220.292   8
   0   1   1 1324.31 220.479   8
   0   1  -1 1442.30 220.864  12
   0   1   1 1644.19 220.699   5
   0   1  -1 1480.73 220.189   9
   0   1  -1 1502.27 220.431   8
   0   1  -1 1679.32 220.237   9
   0   1  -1 1096.21 220.775   2
   0   1  -1 1407.97 220.870   1
   0   1  -1 1380.72 221.453  17
   0   1  -1 1384.22 220.704   5
   0   1  -1 1273.99 220.735   6
   0   1   1 1416.61 220.446   6
   0   1   1 1366.13 220.313   9
   0   1  -1 1599.78 220.348  15
   0   1   1 1509.65 220.496  13
   0   1   1 1330.46 220.495   8
   0   1   1 1592.46 220.722  12
   0   1   1 1327.77 220.467  15
   1  -1   1 656.969 94.0905   9
   1  -1   1 667.471 95.1850  16
  -1  -1  -1 507.505 95.4807   6
  -1  -1  -1 576.742 94.3749  10
   1  -1   1 587.054 95.4117   2
   1  -1   1 631.778 96.1909  17
  -1  -1  -1 560.901 95.6631  13
   1  -1   1 621.057 94.7793  12
  -1  -1  -1 606.712 94.4029   9
  -1  -1  -1 611.578 94.7615   8
  -1  -1  -1 573.133 94.3577   9
  -1  -1  -1 686.682 96.1016   5
   1  -1   1 690.739 94.1002   9
  -1  -1  -1 607.273 94.4123  10
   1  -1   1 525.412 94.7083   6
  -1  -1  -1 641.396 96.1413  12
   1  -1   1 632.695 94.7439   5
  -1  -1  -1 606.290 95.0470   2
   1  -1   1 643.068 94.8942   1
   1  -1   1 585.835 94.8628  13
  -1  -1  -1 541.201 94.4062   4
  -1  -1  -1 602.432 94.6810   8
  -1  -1  -1 675.910 95.7793  17
   1   1   1 626.600 94.8216   8
   1   1   1 665.068 94.7480   4
   1   1   1 581.049 94.4161   9
   1   1   1 719.241 95.9175  12
   1   1   1 478.992 96.0943  16
   1   1   1 473.534 95.7271   1
   1   1   1 646.762 94.7903  15
   1   1   1 550.569 94.3906   4
   1   1   1 582.217 94.3753  10
   1   1   1 614.821 94.4140  10
   1   1   1 662.795 95.5449   6
   1   1   1 744.317 95.7916   5
  -1   1  -1 594.868 94.9051  13
   1   1   1 619.866 94.3771   9
   1   1   1 695.966 95.6508  13
   1   1   1 598.119 94.6766   8
  -2  -1  -1 841.422 132.459   4
  -2  -1  -1 799.015 132.369   8
  -2  -1  -1 724.731 134.153  12
  -2  -1  -1 872.265 132.027  10
  -2  -1  -1 777.545 134.000  13
   2  -1   1 847.532 133.571   2
   2  -1   1 896.365 132.831  13
   2  -1   1 993.884 132.278   8
   2  -1   1 937.145 132.525   5
   2  -1   1 971.557 131.899   9
  -2  -1  -1 895.805 132.564   8
  -2  -1  -1 881.099 132.060  10
   2  -1   1 968.588 132.950   6
  -2  -1  -1 956.773 132.709  15
  -2  -1  -1 665.632 133.517   2
  -2  -1  -1 803.371 134.130   5
   2  -1   1 687.685 131.747   9
  -2  -1  -1 937.585 134.211   1
  -2  -1  -1 894.064 132.228   4
  -2  -1  -1 713.148 133.785   6
   2  -1   1 952.718 131.872  10
  -2  -1  -1 712.725 134.810  17
   2  -1   1 897.364 134.927  17
  -2  -1  -1 875.261 131.983   9
  -2  -1  -1 875.808 132.011   9
   2  -1   1 882.567 132.169  16
   2  -1   1 979.195 131.773  10
   2  -1   1 835.385 131.986   1
  -2  -1  -1 957.107 135.039  16
   2  -1   1 861.105 132.445  12
  -2   1  -1 771.327 131.755   9
   2   1   1 833.290 132.510   4
  -2   1  -1 869.994 134.821  17
  -2   1  -1 827.294 131.613  10
   2   1   1 860.638 132.092   4
   2   1   1 929.600 132.666   8
  -2   1  -1 918.931 131.658  10
  -2   1  -1 779.492 133.315   2
  -2   1  -1 984.165 132.118   8
   2   1   1 882.575 132.394   8
   2   1   1 825.146 133.965  13
   2   1   1 846.417 134.018   6
   2   1   1 850.174 131.968  10
  -2   1  -1 874.261 132.518  12
   2   1   1 843.132 133.802   5
   2   1   1 872.734 131.941   9
  -2   1  -1 893.255 132.735  13
   2   1   1 972.360 132.661  15
   2   1   1 712.787 133.511   1
   2   1   1 847.806 132.032  10
   2   1   1 699.154 133.830   2
   2   1   1 843.469 134.130  12
   2   1   1 773.706 135.664  17
  -2   1  -1 901.935 132.812   6
  -2   1  -1 808.713 132.380   5
   2   1   1 908.721 132.033   9
  -2   1  -1 834.275 132.355   8
   2   1   1 774.208 134.100  16
  -3  -1  -1 96.0130 16.6978   9
  -3  -1  -1 98.2512 18.2503   8
   3  -1   1 82.7924 16.0553   9
  -3  -1  -1 69.8580 27.6127  17
  -3  -1  -1 109.794 21.7168   1
  -3  -1  -1 68.5425 23.2036   2
  -3  -1  -1 87.4577 18.3488   8
   3  -1   1 92.1147 17.6128   5
   3  -1   1 84.5475 18.0931  12
  -3  -1  -1 105.510 24.7664  13
  -3  -1  -1 93.8184 16.6244  10
  -3  -1  -1 105.890 17.0922  10
  -3  -1  -1 105.661 17.6440   4
   3  -1   1 105.523 23.1334   2
  -3  -1  -1 67.1444 17.4626   4
   3  -1   1 100.379 17.1486  10
  -3  -1  -1 126.570 17.3408   9
   3  -1   1 98.1110 19.8426  13
   3  -1   1 109.434 16.8107  10
  -3  -1  -1 143.808 22.3308  15
   3  -1   1 124.328 29.3273  17
   3  -1   1 79.6942 16.6621   9
   3  -1   1 85.6805 16.3276  16
  -3  -1  -1 127.029 25.0822  16
   3  -1   1 98.7555 15.9907   4
   3  -1   1 127.296 20.2236   6
   3  -1   1 78.0885 15.7310   1
   3  -1   1 73.6890 17.8518   8
   3   1   1 80.7582 22.1741  16
   3   1   1 112.182 19.5211   8
   3   1   1 100.085 25.0579   2
   3   1   1 95.8743 17.7872   8
   3   1   1 94.7311 16.5447  10
   3   1   1 62.8570 18.5004   4
  -3   1  -1 115.204 18.5253   5
  -3   1  -1 91.9932 17.4118   9
  -3   1  -1 64.1614 17.2669   8
   3   1   1 76.8833 22.8297  12
   3   1   1 67.2494 16.5497   4
   3   1   1 108.698 25.0751   6
  -3   1  -1 89.9282 15.8233  10
   3   1   1 91.3321 16.2355   9
   3   1   1 101.473 22.2346   5
   3   1   1 109.945 16.9768  10
  -3   1  -1 101.761 17.4795  16
  -3   1  -1 101.974 16.5158   1
  -3   1  -1 76.4606 18.4116   6
   3   1   1 122.743 20.4682  15
  -3   1  -1 114.517 20.0445  13
  -3   1  -1 111.027 19.1129   8
   3   1   1 84.6953 20.0636   1
   3   1   1 125.985 33.7721  17
  -3   1  -1 94.4547 18.3811  12
   3   1   1 108.302 17.2586   9
   4  -1   1 128.570 23.7251   6
  -4  -1  -1 104.653 21.2635   8
   4  -1   1 120.193 36.8621  17
   4  -1   1 91.7905 21.4595  12
   4  -1   1 73.5577 18.6530  10
   4  -1   1 117.382 18.5480   4
  -4  -1  -1 91.2631 18.1822   9
  -4  -1  -1 101.355 20.0802   4
   4  -1   1 87.7706 18.7386  10
  -4  -1  -1 113.677 19.0181  10
   4  -1   1 96.0486 18.0212   4
  -4  -1  -1 95.9207 18.2059   9
  -4  -1  -1 82.0751 40.2965  13
   4  -1   1 88.9068 17.1871   9
  -4  -1  -1 115.459 23.8573   1
  -4  -1  -1 155.381 26.8149  15
  -4  -1  -1 79.5356 20.6360   8
   4  -1   1 101.505 18.5949   9
   4  -1   1 61.4637 20.1534   8
   4  -1   1 112.337 28.3855   2
   4  -1   1 116.206 19.8649   5
  -4  -1  -1 116.448 27.6185  16
  -4   1  -1 93.1095 20.9118  12
  -4   1  -1 91.3672 17.5897   9
   4   1   1 68.6811 23.7084  16
  -4   1  -1 81.8869 17.3885  10
  -4   1  -1 182.864 24.3326  15
  -4   1  -1 115.397 21.6966   8
  -4   1  -1 95.4070 29.8595  13
   4   1   1 78.2637 17.3903   9
   4   1   1 132.074 24.0087  15
   4   1   1 128.595 31.7651   2
   4   1   1 121.004 28.6767  12
   4   1   1 68.5572 21.4981   1
   4   1   1 98.9053 20.7955   4
   4   1   1 106.466 22.3319   8
   4   1   1 154.104 42.9914  17
  -4   1  -1 96.5010 20.2820   5
   4   1   1 109.603 19.2309   9
   4   1   1 70.7739 18.6876   8
  -4   1  -1 69.6917 19.9997   8
   4   1   1 156.404 30.5262   6
   4   1   1 101.425 24.6791   5
  -4   1  -1 33.4662 19.1560   9
   4   1   1 100.572 19.2385  10
   4   1   1 85.2255 18.2308  10
   5  -1   1 6.91767 8.47615   9
  -5  -1  -1 18.6749 11.7964   9
  -5  -1  -1 -21.825 21.4729  12
  -5  -1  -1 31.1192 18.3011   1
  -5  -1  -1 8.82569 11.1684   9
   5  -1   1 32.7193 20.3215   6
  -5  -1  -1 24.6269 13.1374  10
  -5  -1  -1 3.00591 14.8218   8
  -5  -1  -1 26.4574 16.0337   8
   5  -1   1 0.23181 12.5404  10
   5  -1   1 9.93063 37.2126  17
   5  -1   1 17.6332 12.3030   4
  -5  -1  -1 27.7716 22.7409  15
   5  -1   1 18.8852 12.0570   9
  -5  -1  -1 33.8528 19.6460   5
   5  -1   1 -5.8343 17.5958  12
   5  -1   1 3.89818 15.2360   8
  -5  -1  -1 28.1685 15.0779   4
   5  -1   1 3.34365 12.4890   4
  -5  -1  -1 25.7934 23.4370  16
   5  -1   1 17.3730 12.1736  10
   5  -1   1 41.0370 14.4051   5
   5  -1   1 32.0541 26.1079   2
   5   1   1 3.41486 9.33206   9
  -5   1  -1 14.4237 18.7119  15
  -5   1  -1 -1.4397 17.0970  13
   5   1   1 25.7678 17.9356   8
  -5   1  -1 -1.3016 14.3368   9
   5   1   1 15.2415 11.9725  10
  -5   1  -1 9.56631 6.98912   4
  -5   1  -1 4.99062 9.44059  10
  -5   1  -1 9.36851 14.6791   8
   5   1   1 51.8320 28.6055   2
   5   1   1 19.0955 13.5944   9
   5   1   1 60.3603 25.9735  12
   5   1   1 95.0831 29.1515   6
   5   1   1 -1.2972 14.2518   4
   5   1   1 -1.1673 15.2332   1
   5   1   1 85.3468 44.9695  17
   5   1   1 7.22853 19.4650  15
   5   1   1 45.7656 20.4112   5
   5   1   1 18.1629 13.6396  10
  -5   1  -1 16.5752 9.08155   9
   5   1   1 -12.941 18.9826  16
  -5   1  -1 9.54358 11.4572  14
  -5   1  -1 9.74484 15.5513   8
  -6  -1  -1 -10.224 15.9718   4
   6  -1   1 12.4472 9.63980   9
  -6  -1  -1 -24.171 21.8928  12
   6  -1   1 20.6834 44.3735  17
  -6  -1  -1 30.2789 20.2801   5
   6  -1   1 -7.5645 20.7252  12
  -6  -1  -1 -1.9522 11.8381   9
   6  -1   1 -1.5331 13.6858  10
  -6  -1  -1 5.75844 24.6790  15
   6  -1   1 20.6147 23.2624   6
   6  -1   1 -22.274 16.7875   8
   6  -1   1 16.0603 16.8444   5
   6  -1   1 -3.7965 12.3211   9
   6  -1   1 11.7284 13.1901  10
  -6  -1  -1 -1.3923 14.3505  10
  -6  -1  -1 0.04094 12.8576   9
  -6  -1  -1 -5.7923 17.6320   8
   6  -1   1 -8.5970 14.0161   4
  -6  -1  -1 1.31645 16.0389   8
   6  -1   1 13.4976 28.8401   2
   6  -1   1 -11.825 14.2699   4
  -6   1  -1 -13.451 15.7570   8
  -6   1  -1 3.46418 8.41398   4
   6   1   1 8.53402 10.8134   9
  -6   1  -1 -24.171 18.9169  15
   6   1   1 13.0318 27.0063  12
  -6   1  -1 -17.435 19.0336  13
  -6   1  -1 15.9501 16.4826   5
   6   1   1 16.7705 27.6312   6
   6   1   1 -23.832 19.2785   8
   6   1   1 82.9891 50.8691  17
   6   1   1 18.2559 20.5503   5
   6   1   1 -8.1104 15.9261   1
  -6   1  -1 6.48894 9.42570   9
   6   1   1 -6.5843 14.9446   9
  -6   1  -1 -5.2821 14.6313   8
   6   1   1 4.69846 16.0751   4
   6   1   1 -13.451 14.7653  10
  -6   1  -1 -22.615 14.7817   9
   6   1   1 19.0677 22.6815  15
  -6   1  -1 -10.381 17.8960  12
   6   1   1 -30.085 18.7568  16
  -6   1  -1 6.79098 12.2562  14
  -6   1  -1 0.92627 10.7979  10
   6   1   1 33.3996 31.5311   2
   7  -1   1 9.29290 10.6626   9
   7  -1   1 36.8336 27.2735   6
   7  -1   1 19.9262 15.2048   4
  -7  -1  -1 22.4921 18.5655  13
  -7  -1  -1 24.6708 16.5231  10
   7  -1   1 24.7652 20.8818   8
   7  -1   1 26.7394 24.9940  12
   7  -1   1 30.9125 16.8584   4
   7  -1   1 50.7014 34.2178   2
  -7  -1  -1 14.2448 18.3152   4
   7  -1   1 1.00097 13.8495  10
  -7  -1  -1 21.1741 15.3584   9
  -7  -1  -1 10.6122 12.1288  14
   7  -1   1 29.8932 15.4573  10
  -7  -1  -1 22.9564 39.0914  16
  -7  -1  -1 5.33366 23.5644  12
  -7  -1  -1 15.6703 19.9832   1
  -7  -1  -1 41.8789 15.1528   9
   7  -1   1 22.6437 20.5401   5
   7  -1   1 6.28058 14.6208   9
  -7  -1  -1 19.0663 19.9698   8
  -7  -1  -1 38.9141 20.7905   5
  -7  -1  -1 12.4069 26.6617  15
   7  -1   1 39.8248 48.2597  17
   7   1   1 75.0239 31.7944   6
   7   1   1 45.1002 34.1751   2
   7   1   1 21.8423 18.2769   4
   7   1   1 22.1696 16.7021   9
   7   1   1 19.0498 16.7077   1
  -7   1  -1 23.6826 16.1193   9
  -7   1  -1 4.49150 10.2285   4
  -7   1  -1 36.1111 21.7079  15
  -7   1  -1 18.2224 11.7869  10
   7   1   1 12.6019 21.5596   5
  -7   1  -1 27.1894 14.0563  14
  -7   1  -1 -7.0261 17.1830   5
   7   1   1 39.3480 25.7664  15
   7   1   1 36.4876 22.1858  16
   7   1   1 91.5463 58.0833  17
  -7   1  -1 14.5938 20.5387  12
   7   1   1 18.6850 13.5777   9
  -7   1  -1 9.65714 16.7492   8
   7   1   1 35.2285 17.4166  10
   7   1   1 14.5865 31.4066  12
  -7   1  -1 7.02703 10.9264   9
  -7   1  -1 36.4002 18.1769   8
  -7   1  -1 -2.5174 21.9025  13
   7   1   1 56.9827 24.5159   8
  -8  -1  -1 206.672 41.6594   5
   8  -1   1 197.695 36.1234  10
   8  -1   1 237.346 37.1230   4
  -8  -1  -1 286.015 45.6283  15
  -8  -1  -1 237.202 44.7393  12
   8  -1   1 254.835 73.4103  17
  -8  -1  -1 186.575 36.5487  10
   8  -1   1 185.744 53.6572   2
  -8  -1  -1 180.608 37.9952   4
  -8  -1  -1 232.968 41.9164  16
   8  -1   1 122.842 36.9766   4
  -8  -1  -1 205.127 41.0740   8
   8  -1   1 202.291 35.9465  10
   8  -1   1 228.188 48.7164   6
  -8  -1  -1 168.017 35.2884   9
   8  -1   1 168.371 35.5237   9
   8  -1   1 182.196 45.2270  12
   8  -1   1 160.745 33.7796   9
   8  -1   1 241.372 42.6292   8
  -8  -1  -1 213.043 34.4788  14
  -8  -1  -1 237.667 38.9823   1
   8  -1   1 179.653 41.6893   5
  -8  -1  -1 172.430 35.0384   9
   8   1   1 319.721 82.3704  17
  -8   1  -1 201.784 35.5055   9
   8   1   1 230.675 38.3865   4
  -8   1  -1 172.871 34.2101  10
   8   1   1 181.917 42.9608   5
  -8   1  -1 138.051 36.8642   8
   8   1   1 197.510 40.0030  16
   8   1   1 207.279 43.7269   8
   8   1   1 159.998 35.0246   9
   8   1   1 185.334 44.4763  15
  -8   1  -1 157.042 33.3359   9
  -8   1  -1 206.114 33.4206   7
  -8   1  -1 187.443 39.8120   5
  -8   1  -1 199.002 45.6949  13
  -8   1  -1 215.480 35.4402  14
   8   1   1 219.443 54.6297   2
  -8   1  -1 235.033 40.9102  15
   8   1   1 184.597 36.8994   9
   8   1   1 163.173 37.2021   1
  -8   1  -1 198.635 42.4786  12
   8   1   1 215.216 37.1723  10
  -8   1  -1 230.910 38.6215   8
   8   1   1 231.460 50.2610   6
   9  -1   1 216.660 51.6727   6
  -9  -1  -1 256.626 41.6676   4
   9  -1   1 292.578 77.6688  17
  -9  -1  -1 212.166 39.2538  14
  -9  -1  -1 281.536 48.1824  15
   9  -1   1 178.295 43.2594   8
  -9  -1  -1 223.753 40.8068   1
   9  -1   1 175.240 37.5228   9
   9  -1   1 231.423 39.7546  10
   9  -1   1 216.162 39.1894   9
   9  -1   1 217.505 39.8118   4
  -9  -1  -1 191.390 43.9746   5
  -9  -1  -1 244.332 44.5080  16
  -9  -1  -1 250.196 39.0705   9
  -9  -1  -1 227.104 40.0659  10
  -9  -1  -1 240.935 47.1341  12
   9  -1   1 145.536 38.0896  10
  -9  -1  -1 241.291 44.5809   8
   9  -1   1 240.982 46.4925   5
   9  -1   1 246.998 59.9638   2
  -9  -1  -1 257.009 50.5860  13
  -9  -1  -1 182.548 38.0155   9
   9   1   1 202.409 38.7503   9
  -9   1  -1 159.367 36.6715   9
  -9   1  -1 270.208 43.9873  15
   9   1   1 218.009 40.6834   9
  -9   1  -1 164.296 37.4321  10
  -9   1  -1 196.382 36.5437   3
  -9   1  -1 168.501 40.6995   8
  -9   1  -1 228.228 41.4654   8
  -9   1  -1 232.737 37.3813   7
   9   1   1 241.069 41.4012   1
  -9   1  -1 236.767 46.7288  12
   9   1   1 352.743 87.0436  17
   9   1   1 272.849 54.9083   6
   9   1   1 192.755 46.8410   5
   9   1   1 225.860 48.3652  15
   9   1   1 261.747 48.1110   8
  -9   1  -1 267.203 45.3706   5
  -9   1  -1 238.615 50.8362  13
  -9   1  -1 212.630 39.6787  14
   9   1   1 224.324 44.1917  16
   9   1   1 211.562 40.2407  10
   9   1   1 274.845 41.9372   4
   9   1   1 271.414 60.7468   2
  10  -1   1 155.218 30.4507   4
  10  -1   1 174.753 53.6944   2
  10  -1   1 138.669 28.4788   9
 -10  -1  -1 178.261 35.3796   8
 -10  -1  -1 134.836 30.8538   1
 -10  -1  -1 149.551 41.0140  13
  10  -1   1 154.726 30.3901  10
  10  -1   1 162.081 72.3760  17
  10  -1   1 169.741 45.6265   6
 -10  -1  -1 157.212 28.0392  14
 -10  -1  -1 135.438 34.3908  16
 -10  -1  -1 149.902 30.1963  10
 -10  -1  -1 103.341 28.1208   9
 -10  -1  -1 185.006 39.2075  12
  10  -1   1 115.245 34.6867   8
  10  -1   1 130.009 29.3057  10
 -10  -1  -1 157.986 26.6026   3
  10  -1   1 97.2431 38.9075   5
 -10  -1  -1 159.400 29.2642   9
 -10  -1  -1 202.728 40.2381  15
  10  -1   1 75.3530 29.0054   9
 -10  -1  -1 92.9208 30.7746   4
 -10   1  -1 179.079 27.0254   3
  10   1   1 156.755 38.6456   8
 -10   1  -1 189.735 29.4378  14
  10   1   1 160.495 32.4370   4
  10   1   1 176.949 36.5274  16
  10   1   1 121.918 31.2960   9
  10   1   1 222.973 56.3745   2
 -10   1  -1 138.361 26.9069   7
 -10   1  -1 91.9475 32.0511   8
 -10   1  -1 113.474 27.6777  10
  10   1   1 180.153 32.3090   1
 -10   1  -1 167.465 33.2575   8
  10   1   1 138.960 40.2703  15
 -10   1  -1 156.883 34.9710  15
  10   1   1 106.791 44.3287   5
  10   1   1 150.518 46.1355   6
  10   1   1 259.849 88.3969  17
  10   1   1 121.008 29.0575   9
 -10   1  -1 126.894 41.5221  13
 -10   1  -1 153.654 34.6695   5
  10   1   1 206.263 32.3411  10
 -10   1  -1 168.232 38.9498  12
 -11  -1  -1 281.474 52.9913  12
  11  -1   1 240.167 44.5501   4
 -11  -1  -1 227.154 46.9043   4
 -11  -1  -1 245.056 41.0450   3
 -11  -1  -1 282.791 57.1326  13
  11  -1   1 260.896 67.3823   2
 -11  -1  -1 252.820 45.9086   1
  11  -1   1 129.153 43.0382   9
 -11  -1  -1 261.194 43.7291  14
 -11  -1  -1 223.009 43.4722   9
  11  -1   1 466.521 105.949  17
 -11  -1  -1 260.901 51.9176  15
 -11  -1  -1 248.004 48.5099   8
  11  -1   1 221.809 53.8331   5
 -11  -1  -1 189.479 43.6340  10
 -11  -1  -1 218.759 48.3275  16
  11  -1   1 307.335 62.8389   6
  11  -1   1 229.152 44.0489  10
 -11   1  -1 235.286 42.4438   9
 -11   1  -1 236.368 41.0893   3
 -11   1  -1 269.577 44.3897  14
  11   1   1 242.450 45.9087   1
  11   1   1 201.372 44.7363  10
 -11   1  -1 264.129 47.0476   8
  11   1   1 183.229 44.7832   9
  11   1   1 263.510 41.8927   7
  11   1   1 268.510 44.9088   9
 -11   1  -1 364.286 63.1039  13
  11   1   1 349.989 72.4206   2
  11   1   1 330.658 50.3123  16
  11   1   1 463.760 109.290  17
  11   1   1 295.039 61.9485   6
 -11   1  -1 240.635 48.8218  15
  11   1   1 216.427 52.6003  15
  11   1   1 186.735 49.1636   8
 -11   1  -1 350.414 56.0066  12
 -11   1  -1 214.409 48.6956   5
  11   1   1 252.265 46.7999   4
  12  -1   1 -1.8503 16.1004   4
  12  -1   1 -5.1638 15.8596  10
 -12  -1  -1 53.6880 23.2889   8
 -12  -1  -1 9.68564 12.6384  14
 -12  -1  -1 8.67350 9.26774   3
  12  -1   1 -43.219 33.0957   6
  12  -1   1 -2.5606 70.9071  17
 -12  -1  -1 12.2868 21.9061  12
 -12  -1  -1 9.59142 27.2007  13
 -12  -1  -1 -27.250 18.7628   1
  12  -1   1 37.5904 45.6008   2
 -12  -1  -1 -10.744 24.7522  15
  12   1   1 -0.6863 10.9071   7
 -12   1  -1 3.20057 9.91302   3
  12   1   1 66.5856 28.6142  16
  12   1   1 63.6623 21.4482   1
  12   1   1 -17.025 32.8312   6
 -12   1  -1 19.6597 22.4531  12
 -12   1  -1 35.2250 32.9593  13
 -12   1  -1 12.8950 22.7511  15
 -12   1  -1 -30.372 16.6493   8
  12   1   1 -8.3122 43.1035   2
  12   1   1 -8.7731 24.1737   8
  12   1   1 -15.972 16.3557  10
 -12   1  -1 24.1160 14.1409  14
  12   1   1 6.83342 19.3062   4
  12   1   1 -64.375 75.1576  17
 -13  -1  -1 96.5267 29.4194  15
 -13  -1  -1 70.7199 25.3481   8
 -13  -1  -1 75.2614 19.0689  14
  13  -1   1 34.8142 39.7282   6
  13  -1   1 53.4201 21.7446   4
  13  -1   1 71.4925 94.2926  17
 -13  -1  -1 58.3972 32.6488  13
  13  -1   1 46.7052 20.5943  10
  13  -1   1 68.4450 51.3580   2
  13  -1   1 52.2014 17.7975   7
 -13  -1  -1 64.8578 15.6556   3
 -13   1  -1 87.1913 17.2508  11
 -13   1  -1 169.774 31.9212  12
  13   1   1 64.1709 52.6649   2
 -13   1  -1 78.2280 16.4391   3
  13   1   1 79.1437 17.5810   7
  13   1   1 18.1484 92.9953  17
 -13   1  -1 50.1210 26.5675  15
 -13   1  -1 76.3009 19.4990  14
  13   1   1 86.8040 24.5893   4
 -13   1  -1 32.5227 21.7293   8
 -13   1  -1 140.214 41.2849  13
  13   1   1 68.4326 41.3343   6
  13   1   1 55.4158 22.9142  10
  14  -1   1 -30.767 36.3796   6
 -14  -1  -1 19.1588 28.0816  13
 -14  -1  -1 -5.3883 20.2434   8
 -14  -1  -1 2.02079 9.50891   3
  14  -1   1 -5.0902 9.86220   7
 -14  -1  -1 -0.5859 13.5236  14
 -14  -1  -1 2.17989 22.4964  15
  14  -1   1 0.63295 16.6263   4
 -14  -1  -1 -6.5840 8.54725  11
  14  -1   1 -90.425 93.2139  17
  14  -1   1 -3.1750 16.5056  10
  14  -1   1 -59.315 44.2483   2
 -14   1  -1 -21.625 9.95872  11
  14   1   1 12.6397 11.6100   7
 -14   1  -1 21.1677 32.7294  13
 -14   1  -1 -3.0002 9.65361   3
 -14   1  -1 -23.643 16.2040   8
  14   1   1 38.4979 20.6855   4
 -14   1  -1 -1.9368 14.6452  14
  14   1   1 -36.176 16.5042  10
  14   1   1 -42.374 33.2100   6
 -14   1  -1 22.0141 22.4343  15
  14   1   1 -106.82 89.7938  17
 -15  -1  -1 32.1986 11.7904  11
  15  -1   1 6.90542 36.0712   6
  15  -1   1 -31.521 50.7294   2
 -15  -1  -1 37.2484 12.0193   3
  15  -1   1 22.3029 19.3064   4
 -15  -1  -1 57.3832 16.3809  14
 -15  -1  -1 65.1065 30.3659  15
  15  -1   1 34.6167 18.4762  10
  15  -1   1 44.1016 15.1585   7
 -15  -1  -1 89.2900 33.4541  13
 -15  -1  -1 15.3427 22.6783   8
 -15   1  -1 116.332 36.5875  13
 -15   1  -1 49.8042 12.7653   3
  15   1   1 -40.751 50.8772   2
  15   1   1 -0.1816 19.9931  10
  15   1   1 23.2753 37.5773   6
 -15   1  -1 12.4068 26.5139  15
  15   1   1 -0.7821 23.4807   4
 -15   1  -1 40.3485 12.4925  11
  15   1   1 47.2196 13.8022   7
 -15   1  -1 -0.0711 17.9830   8
 -15   1  -1 47.5348 17.6556  14
 -16  -1  -1 -3.0260 9.66506  11
 -16  -1  -1 36.4769 20.2148   8
  16  -1   1 8.58629 17.7865   4
 -16  -1  -1 7.89082 9.10831   3
 -16  -1  -1 -1.3035 13.8859  14
  16  -1   1 -4.9827 10.5183   7
 -16  -1  -1 4.07802 27.6178  15
  16  -1   1 -3.2015 36.3399   6
  16  -1   1 9.08845 17.1773  10
 -16   1  -1 -3.7432 14.4951  14
 -16   1  -1 -16.224 10.7895  11
 -16   1  -1 111.099 33.5550  13
 -16   1  -1 21.8959 17.3887   8
 -16   1  -1 -3.8468 10.4304   3
  16   1   1 -11.118 27.0956   4
  16   1   1 2.09590 21.9299  10
  16   1   1 -0.4278 11.8935   7
  17  -1   1 19.4729 13.4775   7
 -17  -1  -1 4.17715 13.8019  14
 -17  -1  -1 34.5809 12.1203  11
 -17  -1  -1 26.0898 30.5675  15
 -17  -1  -1 5.77137 10.5220   3
 -17   1  -1 21.4775 28.5174  15
 -17   1  -1 -1.4461 16.2996  14
 -17   1  -1 9.31355 11.8696  11
  17   1   1 -23.353 25.2567  10
  17   1   1 13.6650 12.8944   7
 -17   1  -1 13.3868 11.4888   3
 -18  -1  -1 91.7576 28.9691  15
 -18  -1  -1 -5.0932 11.0158  11
 -18  -1  -1 3.54234 11.0863   3
  18  -1   1 12.9530 14.6216   7
 -18  -1  -1 26.2808 15.2647  14
  18   1   1 -4.3414 12.1213   7
 -18   1  -1 -5.4831 11.2067  11
 -18   1  -1 53.2388 30.5395  15
 -18   1  -1 24.9242 12.6974   3
 -18   1  -1 7.14780 16.2383  14
 -19  -1  -1 32.1910 18.2763  14
 -19  -1  -1 -35.055 25.5931  15
 -19  -1  -1 3.38600 11.4494   3
  19  -1   1 14.7938 14.0268   7
 -19  -1  -1 -2.6164 10.6088  11
 -19   1  -1 32.1213 11.6687  11
  19   1   1 -1.2994 12.7802   7
 -19   1  -1 12.9687 12.5852   3
 -19   1  -1 71.2374 27.9128  15
 -19   1  -1 14.8359 17.6489  14
 -20  -1  -1 21.4236 15.8547  14
 -20  -1  -1 -4.1141 12.5668  11
  20  -1   1 -15.781 12.6342   7
 -20   1  -1 -21.766 9.99373  11
 -20   1  -1 3.11247 16.7472  14
  20   1   1 -24.763 11.3413   7
 -20   1  -1 -6.5150 11.4007   3
  21  -1   1 -3.7001 13.1250   7
 -21  -1  -1 22.4947 23.4753  14
 -21   1  -1 37.9245 18.3957  14
 -21   1  -1 4.14392 10.8914  11
  21   1   1 4.20461 12.2854   7
 -21   1  -1 5.58943 11.4438   3
  22  -1   1 -11.758 11.8751   7
 -22   1  -1 4.56079 17.7303  14
 -22   1  -1 -8.0120 10.9080   3
 -22   1  -1 15.8942 11.1215  11
  23  -1   1 -20.042 10.8058   7
 -23   1  -1 18.0504 13.3050  11
  23  -2  -1 -9.5768 9.70426   7
 -23   2   1 26.7527 12.7571  11
  22  -2  -1 7.14976 12.4789   7
 -22   2   1 18.6742 10.4941  11
 -22   2   1 4.91003 11.6229   3
  21  -2  -1 -3.1594 13.0747   7
 -21   2   1 13.5867 12.4537   3
 -21   2   1 -5.0611 9.92966  11
 -21   2   1 34.4824 16.3585  14
  20  -2  -1 50.1294 16.9912   7
 -20   2   1 33.6420 12.5861  11
 -20   2   1 17.1423 16.7123  14
 -20   2   1 7.45930 12.0925   3
  19  -2  -1 4.23168 14.0643   7
 -19  -2   1 136.458 39.2810  15
 -19   2   1 3.39801 10.1641  11
 -19   2   1 8.76343 12.8611   3
  19   2  -1 22.3500 12.3660   7
 -19   2   1 28.4190 18.8448  14
 -18  -2   1 34.0310 29.1229  15
 -18  -2   1 74.9579 19.9349  14
  18  -2  -1 96.0663 20.8736   7
 -18   2   1 66.1682 17.6878   3
  18   2  -1 62.9263 18.2159   7
 -18   2   1 66.6545 17.3243  11
 -18   2   1 113.092 33.5010  15
 -18   2   1 76.5336 21.8862  14
 -17  -2   1 -20.828 28.1591  15
  17  -2  -1 9.45896 12.1529   7
 -17  -2   1 9.22506 13.2917  14
 -17   2   1 -18.308 14.3224  14
 -17   2   1 -11.101 22.2744  15
 -17   2   1 -4.8938 11.0680  11
  17   2  -1 -6.0801 10.5872   7
 -17   2   1 15.3765 11.8070   3
  16  -2  -1 31.9551 34.8719   6
  16  -2  -1 6.52192 16.3940   4
 -16  -2   1 22.9038 9.79799   3
 -16  -2   1 11.7787 13.2657  14
 -16  -2   1 109.672 27.0813   8
  16  -2  -1 6.89705 12.7188   7
 -16  -2   1 -12.132 26.6886  15
  16  -2  -1 -4.9742 15.7313  10
 -16   2   1 16.9733 11.6281  11
 -16   2   1 -6.9844 14.4384  14
 -16   2   1 25.3830 11.0853   3
 -16   2   1 126.564 35.0882  13
 -16   2   1 -27.985 23.4803  15
  16   2  -1 4.17665 10.9757   7
  15  -2  -1 14.9785 13.2401   7
  15  -2  -1 23.1955 16.7378  10
 -15  -2   1 7.76983 12.0975  14
 -15  -2   1 60.8365 28.8340  13
 -15  -2   1 5.47193 24.6808  15
 -15  -2   1 18.6949 24.9747   8
 -15  -2   1 14.0541 9.41246   3
  15  -2  -1 -9.1885 35.4952   6
  15  -2  -1 -0.9380 16.0046   4
  15   2  -1 -50.128 65.4506  17
 -15   2   1 135.187 37.4335  13
 -15   2   1 7.98015 16.7957   8
 -15   2   1 10.4403 10.6788  11
  15   2  -1 0.06636 48.3910   2
 -15   2   1 24.0217 15.3874  14
 -15   2   1 2.65709 26.1865  15
  15   2  -1 18.0749 11.8061   7
  15   2  -1 11.5408 27.4852   6
  15   2  -1 -49.949 23.1301  10
 -15   2   1 27.8034 11.6286   3
  14  -2  -1 0.06635 35.7683   6
  14  -2  -1 -5.5024 16.9538   4
  14  -2  -1 43.6202 19.0137  10
 -14  -2   1 40.4669 11.3977   3
 -14  -2   1 52.3128 30.5057  13
 -14  -2   1 10.3271 23.3803   8
 -14  -2   1 41.2686 28.4523  15
  14  -2  -1 65.0562 15.9005   7
  14  -2  -1 -20.603 56.3153   2
 -14  -2   1 51.0656 15.3410  14
  14   2  -1 15.7863 78.5325  17
 -14   2   1 50.2661 14.3721   3
  14   2  -1 42.1463 13.6246   7
 -14   2   1 3.44192 18.2575   8
  14   2  -1 22.5424 34.4600   6
 -14   2   1 51.7070 17.2164  14
  14   2  -1 28.8941 22.5299  10
  14   2  -1 53.7528 27.4689   4
  14   2  -1 19.7369 50.0168   2
 -14   2   1 23.4222 26.5222  15
 -14   2   1 67.6266 14.6548  11
 -14   2   1 100.891 39.3109  13
  13  -2  -1 91.5184 22.0614   7
  13  -2  -1 -36.317 95.6617  17
 -13  -2   1 123.098 38.3126  13
  13  -2  -1 75.8010 24.4254  10
 -13  -2   1 116.896 29.9321   8
  13  -2  -1 110.449 25.7263   4
  13  -2  -1 98.8637 43.8650   6
 -13  -2   1 67.9353 31.9120  15
 -13  -2   1 104.902 20.9588  14
  13  -2  -1 54.2240 55.6407   2
 -13  -2   1 82.9750 18.6393   3
 -13   2   1 119.019 21.3649   3
  13   2  -1 144.214 44.9325   6
  13   2  -1 28.7246 36.5234   8
  13   2  -1 89.1558 84.5348  17
 -13   2   1 117.123 20.9966  11
 -13   2   1 120.099 23.3469  14
 -13   2   1 192.506 45.9043  13
  13   2  -1 119.705 21.1382   7
  13   2  -1 86.2183 54.7118   2
 -13   2   1 58.7136 28.6204  15
  13   2  -1 127.334 30.4463   4
  13   2  -1 114.225 25.9097  10
 -13   2   1 52.6683 25.0594   8
  12  -2  -1 102.339 42.0439   6
  12  -2  -1 97.3996 30.5683   5
 -12  -2   1 31.0246 24.1818  10
  12  -2  -1 68.2432 95.1911  17
 -12  -2   1 116.800 33.1282  15
  12  -2  -1 79.9417 20.7390   7
 -12  -2   1 103.271 33.2576  12
 -12  -2   1 83.0787 28.1392   8
 -12  -2   1 85.9383 19.8728  14
 -12  -2   1 -13.423 30.4780   1
  12  -2  -1 87.8876 52.5204   2
 -12  -2   1 122.780 26.0529   9
  12  -2  -1 81.8396 23.9509   4
 -12  -2   1 153.630 35.9099   4
 -12  -2   1 62.9702 35.1478  13
 -12  -2   1 76.1381 17.3936   3
  12  -2  -1 86.1859 23.5159  10
 -12   2   1 72.1459 25.6949   8
 -12   2   1 166.097 43.6993  13
  12   2  -1 132.014 58.5593   2
  12   2  -1 124.107 24.9243  10
  12   2  -1 86.4029 22.7809   9
  12   2  -1 128.457 24.2763   9
 -12   2   1 102.018 29.5162   5
  12   2  -1 112.646 31.2109  16
  12   2  -1 83.0539 42.2650   6
  12   2  -1 81.8079 34.1554   8
  12   2  -1 103.577 20.6584   7
 -12   2   1 192.964 33.2376  12
 -12   2   1 112.953 20.2233   3
 -12   2   1 46.0621 28.1365  15
  12   2  -1 80.5194 26.3587   1
  12   2  -1 100.807 90.2057  17
  12   2  -1 114.128 28.2554   4
 -12   2   1 83.2248 21.4324  14
  12   2  -1 100.415 32.8778  15
  11  -2  -1 87.7905 23.6508  10
  11  -2  -1 75.3103 23.4180   9
  11  -2  -1 124.862 93.2296  17
  11  -2  -1 101.385 23.9879   4
 -11  -2   1 100.640 24.4184  10
 -11  -2   1 86.4292 29.4138   4
  11  -2  -1 113.499 53.4016   2
 -11  -2   1 86.1559 37.2369  13
 -11  -2   1 71.9192 32.0578  15
 -11  -2   1 122.391 34.1814  12
 -11  -2   1 39.5985 33.8974  16
  11  -2  -1 86.0065 30.9124   5
 -11  -2   1 85.0580 18.1130   3
 -11  -2   1 98.1846 20.1761  14
  11  -2  -1 86.7027 20.4082   7
 -11  -2   1 94.1038 29.9969   1
  11  -2  -1 83.2451 40.9493   6
 -11  -2   1 109.553 29.8039   8
 -11  -2   1 28.8409 22.0912   9
 -11  -2   1 70.2975 21.2275   9
 -11   2   1 131.815 31.8971  12
  11   2  -1 74.9732 27.2246   1
  11   2  -1 149.000 58.9122   2
 -11   2   1 101.904 25.5958   5
  11   2  -1 92.6348 22.6953   9
  11   2  -1 98.9941 20.2272   7
 -11   2   1 115.883 22.4246  14
  11   2  -1 94.5838 27.3157   4
  11   2  -1 83.5456 24.1460  10
  11   2  -1 98.3441 32.7059   8
  11   2  -1 162.733 95.9057  17
 -11   2   1 135.777 20.9848   3
  11   2  -1 97.3175 24.1216   9
 -11   2   1 89.2775 21.5109   9
  11   2  -1 71.9626 43.2084   6
 -11   2   1 92.2782 28.4164  15
  11   2  -1 95.7459 34.6890  15
 -11   2   1 131.870 39.2043  13
  11   2  -1 92.5207 31.5561  16
 -11   2   1 91.6372 26.8429   8
 -10  -2   1 27.7567 20.7587   4
  10  -2  -1 24.9924 16.1133   9
 -10  -2   1 42.1407 27.1308  12
 -10  -2   1 21.4180 25.9164  15
 -10  -2   1 -9.5716 21.3495   1
  10  -2  -1 5.62361 15.9134  10
  10  -2  -1 92.7809 72.1962  17
 -10  -2   1 13.5086 11.7382  14
 -10  -2   1 13.1741 16.3994   9
 -10  -2   1 -20.290 27.1030  16
  10  -2  -1 4.54095 11.3869   7
  10  -2  -1 73.3261 35.6028   6
 -10  -2   1 2.69172 17.2738  10
 -10  -2   1 16.9461 14.2601   9
  10  -2  -1 5.39422 23.5870   5
  10  -2  -1 7.21356 22.0557   8
 -10  -2   1 13.0211 21.9973   8
  10  -2  -1 9.82894 15.7469  10
 -10  -2   1 16.6620 27.9290  13
  10  -2  -1 55.7004 43.6949   2
  10  -2  -1 31.4746 17.3786   4
 -10   2   1 14.2704 14.3847  14
 -10   2   1 10.5202 17.3443   5
 -10   2   1 9.83509 11.7737   3
 -10   2   1 21.9352 19.0250   8
  10   2  -1 0.15501 16.8942  10
  10   2  -1 -14.368 16.3757   9
  10   2  -1 -6.8241 77.1396  17
 -10   2   1 0.77364 18.4089   8
  10   2  -1 7.10861 19.6836   4
  10   2  -1 19.4743 28.2408  15
  10   2  -1 8.64245 34.0893   6
  10   2  -1 24.7466 25.5814   8
 -10   2   1 34.3254 30.8433  13
 -10   2   1 17.9870 13.4938  10
 -10   2   1 4.07913 22.1729  15
  10   2  -1 63.5540 27.3061  16
 -10   2   1 10.2610 12.9936   9
  10   2  -1 19.0604 16.3319   9
  10   2  -1 9.75182 11.8419   7
 -10   2   1 34.0350 21.2935  12
  10   2  -1 12.2331 45.8965   2
  10   2  -1 41.7797 20.3673   1
   9  -2  -1 27.2869 15.5275  10
  -9  -2   1 18.2241 18.1267  10
  -9  -2   1 7.39113 21.1600   1
   9  -2  -1 47.1923 16.9488  10
   9  -2  -1 26.8395 20.9396   8
  -9  -2   1 63.2748 28.2426  15
  -9  -2   1 19.1606 21.3042   4
   9  -2  -1 33.4351 31.5378   6
   9  -2  -1 31.1872 41.0003   2
  -9  -2   1 30.6600 25.0268   5
  -9  -2   1 14.4152 21.4682   8
   9  -2  -1 43.3519 16.6816   9
   9  -2  -1 18.2778 13.1133   9
  -9  -2   1 11.4801 27.2594  16
   9  -2  -1 5.05413 21.8752   5
   9  -2  -1 4.34872 66.1398  17
  -9  -2   1 7.24944 16.1461   9
  -9  -2   1 18.3164 23.9254  13
  -9  -2   1 11.8973 26.3441  12
  -9  -2   1 34.4347 15.0460   9
   9  -2  -1 43.9246 17.6481   4
  -9  -2   1 40.0846 12.9202  14
  -9   2   1 26.5378 12.5213   3
   9   2  -1 18.8111 29.1383  15
  -9   2   1 5.37472 26.5034  13
   9   2  -1 31.9924 20.8179   4
  -9   2   1 16.0915 13.4408   9
   9   2  -1 18.5369 15.0845   9
  -9   2   1 40.7864 12.5744  10
  -9   2   1 29.6615 18.4649   8
   9   2  -1 36.5742 25.6321  16
   9   2  -1 16.8393 43.2852   2
   9   2  -1 33.5141 18.1604   9
   9   2  -1 57.9486 76.4468  17
  -9   2   1 25.6232 12.1471   9
   9   2  -1 35.3215 36.1133   6
   9   2  -1 37.9268 21.0327   1
   9   2  -1 43.0129 17.9021  10
   9   2  -1 17.8522 25.3231   8
  -9   2   1 40.4399 22.4831  15
  -9   2   1 20.8926 14.5290  14
   9   2  -1 29.0233 22.7333   5
  -9   2   1 38.0872 19.5876  12
  -9   2   1 -5.2657 19.1093   8
  -9   2   1 2.63970 16.1341   5
   8  -2  -1 151.151 28.1605   4
  -8  -2   1 171.993 27.4600   9
   8  -2  -1 173.656 50.3224   2
   8  -2  -1 122.674 28.7544   4
   8  -2  -1 88.3415 26.5268   9
  -8  -2   1 210.974 39.6034  15
   8  -2  -1 106.942 35.0936  12
   8  -2  -1 128.257 26.8180  10
  -8  -2   1 176.185 33.2597   8
  -8  -2   1 111.992 34.9294   5
   8  -2  -1 98.0522 27.2034  10
  -8  -2   1 171.879 32.3616   4
  -8  -2   1 123.757 33.2426   1
  -8  -2   1 105.282 37.3782  16
  -8  -2   1 115.526 29.3247  10
   8  -2  -1 88.9801 24.1892   9
   8  -2  -1 168.580 33.2467   5
   8  -2  -1 171.991 32.3457   8
  -8  -2   1 101.111 38.0018  12
  -8  -2   1 162.185 28.5768   9
  -8  -2   1 165.036 25.0299  14
   8  -2  -1 220.359 41.1485   6
   8  -2  -1 248.763 76.1697  17
  -8   2   1 149.413 25.1776  10
   8   2  -1 160.423 31.1044   4
  -8   2   1 117.551 29.6402   8
   8   2  -1 191.058 82.3111  17
  -8   2   1 118.647 29.8083   8
   8   2  -1 163.364 35.0483  16
  -8   2   1 118.388 29.9352  12
  -8   2   1 111.577 28.5410   5
  -8   2   1 139.663 25.3775   9
   8   2  -1 146.227 29.0427   9
  -8   2   1 131.410 36.0092  13
   8   2  -1 166.759 29.2307  10
   8   2  -1 95.3221 48.4521   2
   8   2  -1 115.464 33.1349   5
  -8   2   1 70.9844 24.5002   3
   8   2  -1 115.390 42.6639   6
   8   2  -1 169.555 39.1818  15
  -8   2   1 208.414 33.8069  15
   8   2  -1 149.887 36.2093   8
   8   2  -1 155.969 27.4268   9
   8   2  -1 124.363 30.7852   1
  -8   2   1 120.462 25.2870   9
   7  -2  -1 317.145 54.9206   9
   7  -2  -1 354.761 56.5666   4
  -7  -2   1 292.910 57.2426  10
   7  -2  -1 443.424 65.6895   6
  -7  -2   1 291.651 60.6539   1
  -7  -2   1 320.153 54.8318  14
   7  -2  -1 415.171 62.0032   5
   7  -2  -1 486.552 77.0989   2
  -7  -2   1 242.641 61.0880   5
   7  -2  -1 386.150 57.0170   4
  -7  -2   1 361.861 56.4660   9
  -7  -2   1 364.060 56.2089   9
  -7  -2   1 312.050 58.9147   8
  -7  -2   1 336.881 65.0097  16
   7  -2  -1 330.443 56.1335  10
   7  -2  -1 321.959 58.5090   8
  -7  -2   1 459.515 65.3528  15
   7  -2  -1 367.051 62.1664  12
  -7  -2   1 366.762 58.8662   4
   7  -2  -1 338.888 55.5893   9
   7  -2  -1 374.717 56.2252  10
  -7  -2   1 281.481 64.2788  12
   7  -2  -1 495.287 93.0232  17
   7   2  -1 411.185 57.5446  10
   7   2  -1 356.082 73.0763   2
   7   2  -1 207.857 59.2802   5
   7   2  -1 355.818 58.2916   4
   7   2  -1 341.810 68.6762   6
  -7   2   1 324.672 58.8059  12
   7   2  -1 559.905 103.398  17
  -7   2   1 347.981 57.9797   5
   7   2  -1 310.219 56.6326   9
  -7   2   1 364.166 58.1159   8
   7   2  -1 366.332 56.4512   9
   7   2  -1 322.540 61.6908   8
  -7   2   1 254.144 60.8251  13
   7   2  -1 380.740 63.3797  15
  -7   2   1 378.905 55.4771   9
   7   2  -1 250.039 59.3358  16
   7   2  -1 273.949 57.9194   1
  -7   2   1 263.058 58.2218  15
  -7   2   1 353.003 55.2090  10
  -6  -2   1 7.95469 14.0415   9
   6  -2  -1 79.4520 25.1371   6
  -6  -2   1 35.1770 25.3022  15
   6  -2  -1 11.9888 14.6817   8
  -6  -2   1 -9.6997 28.3887  16
  -6  -2   1 32.3402 21.0694   5
   6  -2  -1 33.8164 11.7376   9
   6  -2  -1 58.7189 35.1180   2
   6  -2  -1 26.4379 21.5788  12
  -6  -2   1 9.31381 17.0715   4
  -6  -2   1 14.6428 16.7132  10
   6  -2  -1 21.2955 12.8766  10
   6  -2  -1 1.25131 14.6114   4
  -6  -2   1 1.46354 28.3112  13
   6  -2  -1 25.9824 11.3372  10
  -6  -2   1 9.90175 24.9946  12
   6  -2  -1 51.3319 51.6538  17
   6  -2  -1 76.3353 18.6011   5
   6  -2  -1 10.5992 7.94321   9
  -6  -2   1 21.3184 14.0776   9
  -6  -2   1 24.1499 19.9089   8
  -6  -2   1 4.86850 22.4390   1
   6  -2  -1 9.50154 11.7488   4
   6   2  -1 22.1700 22.9054   8
   6   2  -1 19.9894 15.8234  10
   6   2  -1 13.9450 17.3316   4
   6   2  -1 91.4070 58.8108  17
  -6   2   1 -0.3409 15.4228   8
   6   2  -1 10.7081 22.3910  15
   6   2  -1 13.3934 16.3119   1
  -6   2   1 11.4876 14.7137  12
   6   2  -1 13.7455 26.2438  12
  -6   2   1 22.9816 9.27553  10
   6   2  -1 17.8140 14.0973   9
   6   2  -1 3.15438 17.5316   5
  -6   2   1 21.4463 19.4125  13
   6   2  -1 55.7748 33.8770   2
  -6   2   1 17.0788 10.2154  14
  -6   2   1 15.5092 14.8347   8
   6   2  -1 13.0241 20.4864  16
  -6   2   1 14.4816 9.99424   9
  -6   2   1 13.5098 14.3752   5
  -6   2   1 12.5273 11.0497   9
   6   2  -1 27.0472 29.7542   6
  -6   2   1 20.8288 17.8572  15
   6   2  -1 16.6580 16.3680   9
  -5  -2   1 73.7383 20.1120  10
   5  -2  -1 96.2802 19.7721   4
   5  -2  -1 206.263 33.0300   6
   5  -2  -1 61.3197 16.7489   9
  -5  -2   1 142.508 23.3616  10
   5  -2  -1 65.7517 27.7467  12
   5  -2  -1 124.771 19.7546  10
  -5  -2   1 64.3437 20.4353   9
  -5  -2   1 18.9471 35.0165  16
  -5  -2   1 84.5549 25.8881   8
  -5  -2   1 98.9465 21.6923   9
  -5  -2   1 101.535 30.4072  15
   5  -2  -1 98.6341 20.9358   8
   5  -2  -1 93.8987 22.1370   4
   5  -2  -1 224.519 45.7181   2
  -5  -2   1 70.4899 29.8818   1
  -5  -2   1 114.577 26.9675  12
  -5  -2   1 123.349 23.5676   4
   5  -2  -1 109.434 18.9009  10
   5  -2  -1 109.301 20.4404   9
  -5  -2   1 83.5654 35.1956  13
   5   2  -1 37.7375 22.1475   8
   5   2  -1 111.733 22.4040   9
   5   2  -1 90.3295 21.2013   9
  -5   2   1 133.304 20.7590   5
  -5   2   1 118.769 23.1702  15
  -5   2   1 89.6213 20.7338  12
   5   2  -1 119.151 31.2787  12
   5   2  -1 54.8600 25.3035   5
  -5   2   1 108.927 18.6396   9
  -5   2   1 86.0762 21.4941   8
   5   2  -1 77.9775 27.4813   8
   5   2  -1 58.9642 27.2987  15
   5   2  -1 41.6718 36.2545   6
  -5   2   1 101.320 17.9325  10
   5   2  -1 164.108 61.7645  17
   5   2  -1 134.271 23.8718   4
  -5   2   1 101.099 18.3571   9
   5   2  -1 142.101 23.0876  10
   5   2  -1 42.3607 22.9245   1
   5   2  -1 140.205 40.1425   2
  -5   2   1 105.730 20.9119   8
  -5   2   1 120.980 20.6750  14
  -4  -2   1 27.9520 12.1720  10
   4  -2  -1 69.1382 11.5210  10
  -4  -2   1 58.7568 22.1676  15
  -4  -2   1 31.5761 12.0258   9
   4  -2  -1 67.6875 19.3078   6
   4  -2  -1 34.6869 9.38054   9
   4  -2  -1 39.4936 10.5880   9
   4  -2  -1 43.2359 13.9091   4
  -4  -2   1 39.5036 14.1791   9
   4  -2  -1 62.3854 13.7033   5
  -4  -2   1 84.6485 15.3852  10
   4  -2  -1 52.3767 11.7490   4
  -4  -2   1 36.8448 22.1265   1
  -4  -2   1 40.3735 27.5198  16
   4  -2  -1 15.0618 20.4945  13
   4  -2  -1 116.995 43.9723  17
  -4  -2   1 31.2992 18.4548   8
   4  -2  -1 48.6430 12.8367   8
  -4  -2   1 90.8092 24.2894  13
   4  -2  -1 95.9044 30.5769   2
  -4  -2   1 70.7462 15.4407   4
  -4  -2   1 38.4520 13.2056   4
   4  -2  -1 54.7598 11.0558  10
  -4   2   1 40.6606 10.1793  10
  -4   2   1 53.4714 10.6650   9
   4   2  -1 19.8218 15.9611   5
  -4   2   1 42.3827 12.1988  12
   4   2  -1 59.4057 40.5811  17
   4   2  -1 36.4951 13.9607   9
  -4   2   1 49.0670 17.7262  15
  -4   2   1 51.4750 12.7413   8
   4   2  -1 79.2013 20.5133  15
   4   2  -1 67.0444 15.4072   4
  -4   2   1 52.4802 15.6619  13
   4   2  -1 51.4059 25.6109   2
   4   2  -1 74.3269 21.5428  12
  -4   2   1 53.5355 14.9182  15
   4   2  -1 46.1783 15.7630   8
   4   2  -1 51.3772 14.3647   9
   4   2  -1 53.1021 15.9113  10
  -4   2   1 52.0811 11.9472   5
   4   2  -1 8.33797 18.2601  16
   4   2  -1 41.4694 20.0646   8
   4   2  -1 30.9625 16.8128   1
  -4   2   1 68.1923 14.2276   8
  -4   2   1 44.9221 11.6090   9
   4   2  -1 33.9932 24.0814   6
   3  -2  -1 -3.0188 7.80178   4
  -3  -2   1 29.7976 16.3028  13
   3  -2  -1 2.23920 10.3270   1
  -3  -2   1 -3.4297 16.8182   5
  -3  -2   1 4.19583 12.5361   8
  -3  -2   1 13.6849 17.1538  12
   3  -2  -1 -5.3219 6.11706   5
  -3  -2   1 5.50402 8.36414   4
   3  -2  -1 -0.2051 5.15077  10
   3  -2  -1 2.77826 6.68659   8
   3  -2  -1 43.3804 30.2643  17
   3  -2  -1 -6.6621 5.07600   9
  -3  -2   1 3.88270 7.95727  10
   3  -2  -1 5.50225 6.99725  12
  -3  -2   1 6.33383 7.41944   9
  -3  -2   1 7.38650 9.08339  10
   3  -2  -1 -18.472 10.0948   6
   3  -2  -1 7.04068 5.44788  10
  -3  -2   1 7.60830 8.49476   9
   3  -2  -1 -1.0407 5.40879   4
  -3  -2   1 2.75605 9.57489   4
   3  -2  -1 0.28048 4.31551   9
   3  -2  -1 54.4155 21.2311   2
   3  -2  -1 2.09933 13.7915  16
   3   2  -1 5.58996 8.45238   4
  -3   2   1 2.96569 7.33074   8
  -3   2   1 2.60265 5.00194   9
   3   2  -1 10.9437 10.2627   8
  -3   2   1 2.16871 11.8796  15
   3   2  -1 -1.6326 9.05193   9
   3   2  -1 -8.6824 10.5240   5
  -3   2   1 -2.8832 6.49567   1
  -3   2   1 1.86468 4.33079  10
   3   2  -1 -13.486 15.3723   6
   3   2  -1 -2.0809 10.3368  10
   3   2  -1 -1.8255 14.1036   8
  -3   2   1 -0.6564 7.59641   6
   3   2  -1 3.30924 15.1710  16
   3   2  -1 4.92118 8.93741   9
  -3   2   1 -11.359 8.44367  16
   3   2  -1 13.8521 13.6871  12
   3   2  -1 -17.924 23.6056  17
  -3   2   1 0.25335 7.39267  13
   3   2  -1 -16.308 15.0782   2
   3   2  -1 -10.039 11.5269   1
  -3   2   1 5.17698 6.46634   8
  -3   2   1 8.20276 7.80673  15
   3   2  -1 4.33442 13.1835  15
  -3   2   1 2.55268 5.72088  12
  -2  -2   1 525.226 86.1751  17
   2  -2  -1 527.628 81.8944   8
   2  -2  -1 567.187 81.5244   4
   2  -2  -1 378.025 85.0363  16
   2  -2  -1 507.224 81.9905   6
   2  -2  -1 393.241 84.7592   2
  -2  -2   1 604.409 81.9245   9
   2  -2  -1 490.621 81.3652   4
   2  -2  -1 459.083 81.6135   6
  -2  -2   1 485.215 81.9313   4
   2  -2  -1 514.313 81.5344   5
  -2  -2   1 435.614 82.0457  10
  -2  -2   1 612.717 82.1175   9
  -2  -2   1 501.839 84.1959   2
  -2  -2   1 600.433 84.5088  13
   2  -2  -1 530.782 81.4204  10
   2  -2  -1 418.261 88.2605  17
  -2  -2   1 566.633 83.2378   8
  -2  -2   1 584.325 84.6737   5
   2  -2  -1 546.867 81.9927  13
   2  -2  -1 552.530 81.5107  10
   2  -2  -1 563.611 81.3648   9
   2  -2  -1 506.115 81.5599  12
  -2  -2   1 548.614 81.8912   4
  -2  -2   1 408.829 85.7777  16
   2  -2  -1 563.720 81.4569   9
   2  -2  -1 405.312 83.8103   1
  -2  -2   1 539.662 82.0036  10
  -2  -2   1 593.170 85.0766  12
   2   2  -1 513.449 85.7505  17
  -2   2   1 555.974 83.4472  16
   2   2  -1 562.935 85.6051  16
  -2   2   1 556.160 82.9145   1
   2   2  -1 544.808 83.4344   5
   2   2  -1 565.844 81.5628   4
   2   2  -1 534.016 81.8137   9
   2   2  -1 526.790 84.1998   6
  -2   2   1 538.031 82.0275   8
   2   2  -1 610.317 83.9488   8
   2   2  -1 581.654 84.2451  12
  -2   2   1 536.276 81.3501  10
  -2   2   1 480.566 83.4682   2
  -2   2   1 541.324 81.4958   9
   2   2  -1 556.718 82.6644   8
   2   2  -1 648.141 83.2851  15
   2   2  -1 537.715 82.3191   9
  -2   2   1 545.215 81.9525  15
  -2   2   1 526.378 81.8278   8
   2   2  -1 558.815 84.4713   1
  -2   2   1 518.810 85.1199  17
  -2   2   1 495.725 81.7812  13
   2   2  -1 457.117 83.8753   2
   1  -2  -1 113.439 21.7117   9
   1  -2  -1 124.001 22.2066  13
   1  -2  -1 97.8824 26.6153   1
   1  -2  -1 131.221 29.9156  16
   1  -2  -1 122.545 21.9544   9
  -1  -2   1 113.203 21.8474   4
   1  -2  -1 149.381 29.5676  17
  -1  -2   1 124.229 22.4795  10
  -1  -2   1 130.999 24.8032   2
  -1  -2   1 132.210 22.0790   4
  -1  -2   1 180.317 23.6934   8
  -1  -2   1 124.275 26.7260  17
   1  -2  -1 132.221 22.0781   4
   1  -2  -1 122.275 21.8446   4
   1  -2  -1 125.647 22.4514  13
  -1  -2   1 173.265 25.4712   5
   1  -2  -1 133.971 23.4503  12
  -1  -2   1 157.779 25.1965  13
  -1  -2   1 151.215 22.2740   9
   1  -2  -1 122.887 22.1622   6
  -1  -2   1 160.859 22.2177   9
   1  -2  -1 130.852 21.9901  10
  -1  -2   1 182.102 26.6368  12
   1  -2  -1 180.113 26.1165   2
   1  -2  -1 152.522 22.9683   5
  -1  -2   1 167.988 22.7360  10
   1  -2  -1 117.969 22.5385   8
  -1  -2   1 115.906 24.5639   6
   1  -2  -1 126.360 21.9521  10
  -1   2   1 138.600 22.7382   8
  -1   2   1 116.503 22.3475   5
   1   2  -1 146.947 25.3513   6
  -1   2   1 183.421 26.1906   1
  -1   2   1 118.536 22.5958   8
  -1   2   1 134.206 22.6841  12
  -1   2   1 128.585 22.1066   9
   1   2  -1 126.666 24.3045  13
   1   2  -1 157.782 27.7797  17
   1   2  -1 161.445 22.9595   8
   1   2  -1 127.453 24.6197   2
   1   2  -1 145.796 25.2765  12
  -1   2   1 112.681 21.9609   6
   1   2  -1 199.313 24.5711   8
  -1   2   1 194.269 27.8836  16
   1   2  -1 123.259 24.9427   1
   1   2  -1 155.696 24.4015   5
   1   2  -1 167.906 27.6891  16
   1   2  -1 183.215 22.9774  10
   0  -2  -1 258.375 64.6201  16
   0  -2  -1 382.841 59.5934   9
   0  -2   1 434.182 61.3268  12
   0  -2   1 410.400 59.4637   9
   0  -2   1 360.543 60.6119   6
   0  -2  -1 364.027 60.1029   8
   0  -2   1 375.421 59.4315  10
   0  -2   1 391.040 59.4185   9
   0  -2   1 416.862 59.5911  10
   0  -2   1 431.921 63.3085   1
   0  -2  -1 386.078 59.6845   9
   0  -2  -1 374.153 59.6151   4
   0  -2   1 369.265 60.9812   5
   0  -2   1 441.540 64.5303  16
   0  -2  -1 361.022 60.4155   6
   0  -2   1 390.104 59.7725   8
   0  -2  -1 403.394 61.3203  12
   0  -2   1 322.685 62.2494  17
   0  -2   1 395.481 60.9217  13
   0  -2  -1 386.098 60.4822  13
   0  -2  -1 383.867 59.6721  10
   0  -2  -1 297.176 61.0102   5
   0   2  -1 365.872 62.0995  17
   0   2  -1 406.146 59.7127  15
   0   2   1 371.117 59.6595   9
   0   2   1 367.050 60.1876   8
   0   2   1 362.019 60.1248   6
   0   2  -1 446.503 60.0789  15
   0   2  -1 426.000 62.5728  16
   0   2  -1 395.477 60.9230  13
   0   2   1 349.964 60.0690  15
   0   2   1 419.940 63.3136   1
   0   2  -1 409.210 61.0492  12
   0   2   1 355.443 60.0198   8
   0   2   1 437.799 60.9041  12
   0   2  -1 364.708 60.7650   6
   0   2  -1 449.719 59.5919   9
   0   2  -1 311.389 60.7719   2
   0   2   1 434.645 64.2887  16
   0   2   1 406.940 60.2390  13
   0   2  -1 408.146 60.0224   8
   0   2  -1 386.603 60.7050   5
   0   2  -1 390.773 59.3542   9
   0   2   1 392.484 59.6604  10
   0   2   1 370.043 59.6516   9
   0   2   1 320.370 60.3280   5
   0   2  -1 415.104 61.7454   1
   0   2  -1 396.449 59.7622   8
  -1  -2  -1 278.188 39.7607   5
  -1  -2  -1 222.059 34.7899  10
   1  -2   1 223.448 33.9706   9
   1  -2   1 203.796 33.9569   9
   1  -2   1 226.624 35.8745   5
   1  -2   1 225.639 36.3205  12
  -1  -2  -1 227.733 35.8765   4
   1  -2   1 234.959 35.9112  13
   1  -2   1 188.992 35.4335   6
   1  -2   1 189.814 36.3162   2
  -1  -2  -1 232.099 42.6926   1
  -1  -2  -1 189.372 34.6562   4
  -1  -2  -1 203.023 35.3909   8
  -1  -2  -1 205.569 34.7093  10
  -1  -2  -1 223.370 34.9736   9
   1  -2   1 318.676 39.1883   1
  -1  -2  -1 292.630 37.7669  13
  -1  -2  -1 211.754 37.3849   6
   1  -2   1 316.260 40.5355  16
  -1  -2  -1 198.940 34.5422   9
   1  -2   1 204.046 35.6501  13
  -1  -2  -1 221.231 46.1926  16
   1  -2   1 226.607 38.2707  17
  -1   2  -1 202.437 36.1416   1
   1   2   1 219.560 35.5684   8
  -1   2  -1 229.066 33.9292   9
  -1   2  -1 201.495 35.3190   5
  -1   2  -1 225.322 34.1740  15
   1   2   1 164.498 38.0018   1
   1   2   1 212.098 34.6986   9
   1   2   1 217.593 35.2881   4
   1   2   1 228.374 36.7324   5
   1   2   1 246.650 37.5677  12
  -1   2  -1 228.966 35.9076  12
   1   2   1 229.664 34.9967   9
   1   2   1 218.324 36.8387   6
   1   2   1 218.099 36.1033   8
   1   2   1 229.896 36.4460  13
  -1   2  -1 185.303 35.4753   6
   1   2   1 243.993 35.9541  15
   1   2   1 222.520 34.7984  10
  -1   2  -1 209.104 33.8286   9
  -1   2  -1 203.022 36.9412  16
   1   2   1 193.319 39.7811  16
   2  -2   1 10.9115 11.8662   2
   2  -2   1 22.4689 8.44368   6
   2  -2   1 29.9379 8.94823  12
   2  -2   1 12.3899 10.1819   2
   2  -2   1 30.6495 12.4363   1
   2  -2   1 32.8003 10.1825   6
  -2  -2  -1 48.2518 17.0143  13
   2  -2   1 21.1131 7.37010   5
  -2  -2  -1 24.5453 13.7868   2
   2  -2   1 19.9324 7.88160   5
  -2  -2  -1 30.8425 9.00992   8
   2  -2   1 20.0764 5.57531   8
  -2  -2  -1 28.4594 7.31100  10
   2  -2   1 39.8480 15.4324  16
  -2  -2  -1 50.9715 18.2058  12
   2  -2   1 25.4458 5.41395  10
   2  -2   1 10.9157 17.0784  17
  -2  -2  -1 13.6824 10.0301   4
   2  -2   1 21.8566 8.90398  12
   2  -2   1 40.0070 9.60093  13
  -2  -2  -1 -11.501 27.7525  16
   2  -2   1 22.9347 5.14538   9
  -2  -2  -1 29.0236 7.96620  10
  -2  -2  -1 28.1476 7.59229   9
   2  -2   1 20.0199 4.92003   9
  -2  -2  -1 54.9087 16.9048   5
   2  -2   1 26.5416 5.18110  10
  -2  -2  -1 34.0213 8.35562   4
  -2  -2  -1 17.7506 6.91819   9
  -2  -2  -1 21.2378 19.0142  17
   2  -2   1 19.8115 14.3443  17
   2   2   1 15.4908 16.8649  16
   2   2   1 33.3381 14.3481   6
  -2   2  -1 28.7544 9.86262  13
   2   2   1 36.0155 11.9097  15
   2   2   1 41.9724 12.9487   2
   2   2   1 23.9098 8.51553   8
  -2   2  -1 18.7915 8.20726   1
  -2   2  -1 20.8895 10.1031  16
  -2   2  -1 34.2402 6.80545  15
  -2   2  -1 31.8153 6.76074   8
   2   2   1 1.73557 13.5851   1
   2   2   1 21.2079 7.11384   9
   2   2   1 58.1993 19.6547  17
   2   2   1 34.4804 8.50528   9
   2   2   1 22.8898 10.1772   8
   2   2   1 43.6721 14.7384  12
  -2   2  -1 27.9751 6.41698  15
  -2   2  -1 26.7038 5.04191   9
   2   2   1 30.4748 11.9134   5
   2   2   1 19.7573 10.0992   4
   2   2   1 19.4400 7.69764  10
  -2   2  -1 28.0092 5.60484   9
  -3  -2  -1 25.6743 9.24615   9
   3  -2   1 32.3054 7.92958  10
  -3  -2  -1 19.3788 17.4359   2
   3  -2   1 40.9124 17.0804  16
  -3  -2  -1 48.7393 11.2650  10
   3  -2   1 25.0746 8.44343   8
   3  -2   1 48.6468 9.43325   9
  -3  -2  -1 54.0673 15.0178  15
   3  -2   1 27.9401 6.98126   9
  -3  -2  -1 32.7053 12.7363   4
  -3  -2  -1 38.7188 9.87705  10
   3  -2   1 23.9409 13.2411   1
   3  -2   1 36.4983 9.11116  10
  -3  -2  -1 67.7406 20.8811   5
   3  -2   1 46.0997 24.0169  17
  -3  -2  -1 32.4615 22.7278  12
   3  -2   1 49.5770 11.2286  12
   3  -2   1 44.6592 17.2983   2
  -3  -2  -1 40.5058 23.9737  13
  -3  -2  -1 46.8379 11.9652   4
  -3  -2  -1 40.5155 12.5077   8
  -3  -2  -1 50.3429 10.3464   9
   3  -2   1 30.2537 12.8056   6
   3  -2   1 42.7249 10.8171   5
  -3  -2  -1 34.1624 24.8420  17
   3   2   1 60.7922 19.6243  12
   3   2   1 62.9961 20.8222   6
  -3   2  -1 35.4420 9.96989  15
  -3   2  -1 42.8303 8.83622   8
   3   2   1 37.4106 10.5621   9
  -3   2  -1 33.7779 10.5218   5
   3   2   1 47.5466 14.3017   8
   3   2   1 81.0465 20.2699   2
   3   2   1 33.2677 11.1111   8
  -3   2  -1 25.4158 12.1611  15
  -3   2  -1 38.0572 11.7988  13
   3   2   1 47.7069 17.5167   5
   3   2   1 59.2737 14.0382   4
  -3   2  -1 37.3784 10.9252  12
   3   2   1 52.4641 15.7494  15
   3   2   1 23.5133 16.7484   1
   3   2   1 35.3968 9.59064   9
   3   2   1 47.4329 10.9593  10
  -3   2  -1 39.1762 7.53308   9
  -3   2  -1 42.1913 11.0956   8
   3   2   1 42.1182 21.1515  16
   4  -2   1 140.763 29.4587   1
  -4  -2  -1 276.963 36.2015  15
   4  -2   1 134.684 28.1988   8
  -4  -2  -1 197.756 37.4335   5
  -4  -2  -1 202.602 29.4485  10
   4  -2   1 209.224 32.5075   6
   4  -2   1 154.620 29.1672  16
   4  -2   1 203.120 46.0368  17
  -4  -2  -1 90.2478 37.8152  13
   4  -2   1 178.382 27.5251  10
   4  -2   1 151.131 27.5363   1
   4  -2   1 208.760 38.6600   2
  -4  -2  -1 154.426 30.5501   8
   4  -2   1 130.799 29.6935  12
   4  -2   1 169.318 27.3608   9
  -4  -2  -1 147.780 39.4418  12
   4  -2   1 158.605 27.2215   4
  -4  -2  -1 175.592 37.2732   1
  -4  -2  -1 182.846 43.3891  16
  -4  -2  -1 167.863 30.0133   4
   4  -2   1 138.924 28.9310   5
   4  -2   1 176.268 27.8123   9
   4  -2   1 178.236 28.4044  10
  -4  -2  -1 158.327 28.5471  10
  -4  -2  -1 197.195 29.2807   9
   4  -2   1 126.535 31.3070  16
  -4  -2  -1 138.296 27.7338   9
  -4   2  -1 109.942 30.5822  13
  -4   2  -1 183.656 27.5696   9
   4   2   1 151.396 27.9007   9
   4   2   1 236.106 34.1959  15
   4   2   1 243.174 40.9006   2
  -4   2  -1 186.064 28.6730   8
   4   2   1 136.925 33.5469   1
  -4   2  -1 154.151 26.7295  10
   4   2   1 155.844 29.9329   8
  -4   2  -1 210.338 27.6094   9
   4   2   1 216.147 30.3395  10
  -4   2  -1 177.023 29.2817   5
   4   2   1 199.935 31.6830   4
  -4   2  -1 220.771 30.2501  15
   4   2   1 191.240 32.3186   8
   4   2   1 203.357 38.3071  12
   4   2   1 206.978 29.3029   9
  -4   2  -1 93.2228 29.2988   8
  -4   2  -1 179.163 30.2648  12
   4   2   1 265.645 41.8432   6
   4   2   1 91.7705 34.7846  16
   4   2   1 155.546 34.6959   5
   5  -2   1 22.3998 13.4427   8
  -5  -2  -1 43.0677 14.7327  10
   5  -2   1 85.3465 20.5142   6
   5  -2   1 20.3903 8.65137   9
  -5  -2  -1 31.4623 13.6609   9
   5  -2   1 39.9237 41.7400  17
   5  -2   1 38.1450 13.3376   5
   5  -2   1 36.1551 11.7388  10
  -5  -2  -1 38.3635 17.6117   8
   5  -2   1 21.6324 10.8039   4
   5  -2   1 31.6087 13.0666   4
   5  -2   1 38.9458 12.2271   9
   5  -2   1 41.0565 13.5847  10
   5  -2   1 53.0434 28.6435   2
  -5  -2  -1 41.1223 12.4668   9
  -5  -2  -1 24.8527 24.5781   1
  -5  -2  -1 64.9672 24.5630  15
  -5  -2  -1 84.6106 33.0204  16
  -5  -2  -1 42.9713 16.2972   4
   5   2   1 82.4491 28.4128  12
  -5   2  -1 29.5774 10.1862   9
  -5   2  -1 34.9673 15.8208  15
   5   2   1 13.6486 15.1986  10
  -5   2  -1 19.7149 12.2966  14
   5   2   1 35.5399 12.0199   9
   5   2   1 13.9545 22.4591   5
   5   2   1 -4.8615 19.5271   1
  -5   2  -1 37.5101 15.7999   8
  -5   2  -1 18.4870 14.6607  13
   5   2   1 88.0570 33.9483   6
   5   2   1 26.7031 19.2298   8
   5   2   1 -23.884 22.9801  16
   5   2   1 38.1255 16.9622   4
  -5   2  -1 40.3158 13.7955   8
   5   2   1 38.5386 20.6223  15
   5   2   1 43.7701 14.3647   9
  -5   2  -1 22.9206 8.40060  10
   6  -2   1 140.431 42.1668   2
   6  -2   1 150.840 26.8137   4
   6  -2   1 83.0357 24.5820   9
   6  -2   1 119.453 26.8841  10
  -6  -2  -1 140.694 39.7612  16
   6  -2   1 129.128 26.9090   9
  -6  -2  -1 165.067 32.2219   8
   6  -2   1 183.104 34.4564   6
  -6  -2  -1 179.372 37.2196  15
   6  -2   1 128.557 27.6755   4
   6  -2   1 98.3115 28.8791   8
   6  -2   1 212.456 30.2476   5
  -6  -2  -1 173.488 30.1591   4
   6  -2   1 202.480 58.2736  17
  -6  -2  -1 133.021 27.0446   9
  -6  -2  -1 181.824 35.6398   1
  -6  -2  -1 135.820 27.4966   9
  -6  -2  -1 180.843 29.2974  10
   6  -2   1 160.453 31.7019  12
   6  -2   1 179.266 28.0081  10
  -6  -2  -1 139.126 38.7078  13
   6   2   1 98.1323 29.5902   1
  -6   2  -1 148.762 30.5954  15
   6   2   1 144.724 34.0851  15
   6   2   1 96.4640 28.4147  10
  -6   2  -1 156.273 29.0903   8
   6   2   1 98.1092 33.9141  16
  -6   2  -1 156.632 31.1244  12
   6   2   1 93.6934 33.0298   5
   6   2   1 281.904 67.4726  17
  -6   2  -1 162.734 25.3789  10
  -6   2  -1 154.752 25.8792   9
   6   2   1 120.281 39.4642  12
  -6   2  -1 121.624 27.9878  14
   6   2   1 206.463 45.5293   2
   6   2   1 109.233 27.1393   9
   6   2   1 148.796 27.9216   9
  -6   2  -1 226.338 32.1168  15
   6   2   1 154.456 42.3247   6
   6   2   1 146.790 33.6876   8
  -6   2  -1 173.598 30.1638   8
  -6   2  -1 156.468 29.4341   5
   6   2   1 175.314 30.4023   4
  -6   2  -1 170.117 33.8653  13
  -7  -2  -1 9.54250 18.5095   4
   7  -2   1 12.9492 13.9421   4
  -7  -2  -1 48.1860 24.2909   1
   7  -2   1 30.2665 33.4352   2
  -7  -2  -1 33.2224 23.4738  12
   7  -2   1 27.0366 14.3405  10
   7  -2   1 8.02464 13.2397   9
  -7  -2  -1 -23.964 16.4673   5
  -7  -2  -1 28.1475 28.4073  15
  -7  -2  -1 4.05270 14.6594   9
   7  -2   1 29.5795 14.7315  10
   7  -2   1 8.27816 47.2930  17
  -7  -2  -1 29.0770 17.6383  10
   7  -2   1 47.2060 17.7116   5
   7  -2   1 43.9452 24.7657   6
  -7  -2  -1 7.90758 28.7849  16
  -7  -2  -1 23.9177 12.2384  14
  -7  -2  -1 34.5563 21.0141   8
  -7  -2  -1 26.6408 15.4834   9
   7  -2   1 3.98907 17.7434   8
   7  -2   1 10.1945 13.7896   4
   7  -2   1 17.8622 20.8239  12
   7  -2   1 6.11059 9.75256   9
  -7   2  -1 8.79019 21.2516  13
   7   2   1 6.46172 21.1889   5
  -7   2  -1 16.2400 18.7809  15
   7   2   1 17.8543 25.5332  15
   7   2   1 23.1253 14.8872   9
   7   2   1 10.6327 17.1093  10
  -7   2  -1 31.2025 16.1934   8
   7   2   1 28.8155 23.0858   8
  -7   2  -1 14.0636 10.6707  10
  -7   2  -1 30.1121 19.9898  12
   7   2   1 52.2146 63.3558  17
   7   2   1 22.2779 17.8733   9
  -7   2  -1 18.9014 11.7136   9
   7   2   1 23.4062 21.6989  16
  -7   2  -1 26.2763 16.9972   8
   7   2   1 34.0024 32.5266   6
   7   2   1 0.36813 17.1717   1
  -7   2  -1 19.2674 18.9388  15
   7   2   1 41.1349 34.0647   2
   7   2   1 32.8660 18.2930   4
  -7   2  -1 41.8491 16.8092   5
  -8  -2  -1 11.2551 20.7106   1
   8  -2   1 4.33279 13.5614   4
  -8  -2  -1 20.5221 15.2144   9
  -8  -2  -1 -6.2008 19.5538   5
  -8  -2  -1 -31.088 20.2378   8
  -8  -2  -1 14.1702 24.6203  12
   8  -2   1 12.2375 14.0714  10
   8  -2   1 20.8931 22.9403  12
  -8  -2  -1 -8.3983 16.4258  10
   8  -2   1 18.9544 49.1318  17
   8  -2   1 -2.7647 25.1901   6
  -8  -2  -1 -37.351 25.3441  16
   8  -2   1 8.95403 19.6551   5
  -8  -2  -1 4.47775 18.9131   4
  -8  -2  -1 -10.006 13.1184   9
   8  -2   1 -33.690 17.4654   8
   8  -2   1 -12.862 12.9191   9
   8  -2   1 2.06013 10.2829   9
   8  -2   1 -9.9838 33.9661   2
  -8  -2  -1 -18.161 26.6995  15
   8  -2   1 18.5487 16.3552   4
   8  -2   1 -4.2734 13.1884  10
  -8  -2  -1 -1.8505 11.0117  14
  -8   2  -1 -6.9473 10.9761   3
  -8   2  -1 2.61340 14.8979   8
  -8   2  -1 -1.4229 8.91510   7
   8   2   1 7.10386 24.2378   8
  -8   2  -1 -3.7809 18.5637  12
  -8   2  -1 8.52796 18.6618  15
   8   2   1 -7.2653 17.2049  10
  -8   2  -1 -8.4487 15.9839   8
   8   2   1 12.6177 26.7688  15
  -8   2  -1 -6.5668 10.6109  10
   8   2   1 12.6462 36.1820   2
   8   2   1 30.3504 24.0981  16
  -8   2  -1 -12.496 15.4604   5
  -8   2  -1 24.8753 25.3418  13
   8   2   1 2.70504 15.8623   9
   8   2   1 -0.0398 31.1140   6
   8   2   1 -4.5293 17.8751   4
   8   2   1 -12.122 21.1361   5
   8   2   1 -18.983 65.0814  17
   8   2   1 -5.3810 17.7348   9
  -8   2  -1 -2.9531 18.2098  15
  -8   2  -1 9.87265 9.07735   9
   8   2   1 -4.5564 17.7567   1
  -8   2  -1 6.07170 10.6916   9
  -9  -2  -1 422.363 69.0451  12
   9  -2   1 397.571 58.5877   9
   9  -2   1 430.591 80.5807   2
  -9  -2  -1 323.364 60.2231  10
  -9  -2  -1 268.894 63.7348   5
   9  -2   1 208.408 59.3349   4
  -9  -2  -1 401.683 64.1424   8
   9  -2   1 370.122 65.3018   5
  -9  -2  -1 424.980 60.1316   9
  -9  -2  -1 428.225 67.2809  15
  -9  -2  -1 325.996 57.5323  14
   9  -2   1 286.773 62.0557   8
   9  -2   1 391.626 93.4123  17
  -9  -2  -1 419.443 70.4717  13
   9  -2   1 414.243 71.2564   6
  -9  -2  -1 407.789 63.8055   1
   9  -2   1 417.339 59.4035  10
   9  -2   1 291.792 58.3119  10
  -9  -2  -1 365.644 66.4972  16
   9  -2   1 299.088 57.7828   9
  -9  -2  -1 319.376 58.2429   9
  -9  -2  -1 352.159 62.1221   4
   9  -2   1 393.741 59.7064   4
  -9   2  -1 333.966 69.0855  13
  -9   2  -1 403.495 62.1525  15
  -9   2  -1 253.244 61.7853  15
   9   2   1 378.311 62.3274   1
   9   2   1 420.529 60.4632  10
  -9   2  -1 401.057 56.9873   7
  -9   2  -1 296.542 59.9652   8
  -9   2  -1 362.607 57.3354   9
   9   2   1 568.255 112.828  17
   9   2   1 421.953 61.6516   4
  -9   2  -1 352.421 56.8122   3
   9   2   1 317.714 59.2761   9
   9   2   1 334.012 66.2648  15
   9   2   1 347.997 66.1681   8
   9   2   1 491.939 76.8466   6
   9   2   1 347.680 60.5383   9
  -9   2  -1 336.120 65.3210  12
  -9   2  -1 280.971 61.4938   5
  -9   2  -1 347.314 57.8335   9
   9   2   1 354.273 64.6301  16
   9   2   1 488.224 83.7120   2
  -9   2  -1 343.903 58.7485  14
  -9   2  -1 219.344 57.3987  10
  -9   2  -1 391.883 61.1557   8
   9   2   1 296.461 64.6433   5
 -10  -2  -1 188.757 45.1639  16
  10  -2   1 136.036 36.5053  10
  10  -2   1 157.150 42.4519   8
  10  -2   1 246.521 38.0117  10
  10  -2   1 255.338 62.5322   2
  10  -2   1 211.062 46.3401   5
 -10  -2  -1 175.199 34.6232   3
 -10  -2  -1 239.501 38.9216   9
  10  -2   1 192.624 73.8622  17
 -10  -2  -1 201.135 36.7362  14
  10  -2   1 168.314 36.4617   9
 -10  -2  -1 189.705 43.2024   8
 -10  -2  -1 189.280 41.6075   4
 -10  -2  -1 198.641 46.1599  15
  10  -2   1 199.916 51.2811   6
 -10  -2  -1 189.257 36.9237   9
 -10  -2  -1 216.145 39.5180  10
 -10  -2  -1 188.903 42.1420   1
  10  -2   1 215.455 38.1250   4
 -10  -2  -1 207.479 48.4186  13
 -10  -2  -1 196.348 46.7285  12
 -10   2  -1 209.679 35.2134   3
 -10   2  -1 220.039 36.9603  14
 -10   2  -1 130.576 38.2865   8
 -10   2  -1 266.095 48.0089  12
  10   2   1 189.375 39.1541   9
 -10   2  -1 250.550 36.4759   7
  10   2   1 249.549 64.5627   2
  10   2   1 383.026 107.604  17
  10   2   1 204.941 48.6277  15
  10   2   1 199.595 46.0148   8
 -10   2  -1 195.666 35.8484   9
  10   2   1 217.064 35.3676   7
  10   2   1 217.976 40.5437   4
  10   2   1 256.181 57.2744   6
 -10   2  -1 181.433 40.6256  15
 -10   2  -1 289.123 54.9024  13
  10   2   1 225.842 38.7505   9
  10   2   1 215.609 39.1282  10
  10   2   1 262.100 46.7829  16
 -10   2  -1 185.985 41.6804   5
  10   2   1 227.751 41.9928   1
 -10   2  -1 213.811 39.8463   8
 -11  -2  -1 359.734 60.0001   1
 -11  -2  -1 369.710 56.4414   9
 -11  -2  -1 336.066 58.6167   4
  11  -2   1 289.772 55.1045   4
 -11  -2  -1 319.912 52.6766   3
 -11  -2  -1 330.525 56.9417  10
 -11  -2  -1 295.381 61.7856  15
 -11  -2  -1 253.247 61.4340  16
  11  -2   1 487.956 109.834  17
  11  -2   1 235.698 54.3114  10
  11  -2   1 288.270 68.2244   6
 -11  -2  -1 393.104 69.3431  13
 -11  -2  -1 365.623 65.1799  12
  11  -2   1 308.619 64.9720   5
 -11  -2  -1 342.879 54.0739  14
  11  -2   1 368.082 79.1715   2
 -11  -2  -1 327.905 60.7255   8
  11  -2   1 196.728 53.7376   9
  11   2   1 350.505 58.5209   4
  11   2   1 304.902 56.5815  10
 -11   2  -1 301.377 52.6549   3
  11   2   1 358.158 62.2896  16
 -11   2  -1 322.558 58.8920  15
 -11   2  -1 389.744 65.3317  12
 -11   2  -1 453.386 73.6722  13
  11   2   1 338.182 55.5995   9
 -11   2  -1 274.119 56.4277   8
 -11   2  -1 282.710 53.6382   9
  11   2   1 330.148 58.9210   1
  11   2   1 283.503 62.7991   8
  11   2   1 345.793 72.1548   6
  11   2   1 466.461 121.536  17
  11   2   1 440.701 85.1861   2
  11   2   1 334.808 52.8217   7
  11   2   1 280.040 56.0598   9
 -11   2  -1 330.783 60.5322   5
 -11   2  -1 349.658 55.6022  14
 -11   2  -1 352.244 53.2739   7
  11   2   1 361.335 66.5696  15
 -12  -2  -1 453.070 86.2174  15
 -12  -2  -1 600.722 96.6608  12
  12  -2   1 427.296 94.4669   6
  12  -2   1 405.611 80.5411  10
 -12  -2  -1 466.763 88.7796  13
  12  -2   1 549.039 106.506   2
 -12  -2  -1 484.709 78.2915   3
 -12  -2  -1 456.180 84.6879   1
 -12  -2  -1 536.165 79.7828  14
  12  -2   1 589.474 82.1233   4
 -12  -2  -1 383.544 86.0033  16
 -12  -2  -1 463.139 86.0231   8
 -12  -2  -1 548.086 83.6177  10
  12  -2   1 681.060 138.476  17
  12   2   1 703.705 145.235  17
  12   2   1 497.329 89.6358   8
  12   2   1 553.545 86.1935   1
  12   2   1 593.735 88.2556  16
  12   2   1 559.268 108.243   2
  12   2   1 510.339 78.8068   7
 -12   2  -1 463.522 78.4167   3
  12   2   1 493.230 97.2536   6
 -12   2  -1 553.719 83.1605   8
 -12   2  -1 541.855 94.5927  13
 -12   2  -1 439.904 83.9846  15
  12   2   1 448.693 82.7464   9
  12   2   1 444.740 88.2905  15
  12   2   1 472.248 82.3699  10
  12   2   1 443.659 82.8590   4
 -12   2  -1 430.174 78.4868  11
 -12   2  -1 543.591 80.6366  14
  13  -2   1 6.49473 45.4549   2
 -13  -2  -1 67.9745 29.1325  15
  13  -2   1 12.7400 11.7427   7
  13  -2   1 -4.6376 38.5608   6
  13  -2   1 -67.574 96.0147  17
 -13  -2  -1 34.5692 10.9962   3
 -13  -2  -1 28.3188 13.4125  14
  13  -2   1 10.0920 14.5182  10
 -13  -2  -1 34.3068 23.6095   8
  13  -2   1 11.9673 15.2976   4
 -13  -2  -1 12.6527 24.9919  13
 -13   2  -1 3.80429 10.9225  11
  13   2   1 -16.675 48.6346   2
 -13   2  -1 -3.1371 20.9989  15
 -13   2  -1 14.5914 11.0666   3
  13   2   1 36.3577 35.9480   6
  13   2   1 -28.920 80.6462  17
 -13   2  -1 27.7601 33.6925  13
 -13   2  -1 24.7301 16.5318   8
  13   2   1 27.8518 11.0450   7
 -13   2  -1 18.8566 14.9424  14
  13   2   1 24.1182 21.3906  10
  13   2   1 -2.2795 21.1780   4
 -14  -2  -1 234.943 36.6461   3
  14  -2   1 136.162 38.6538  10
  14  -2   1 155.433 39.2433   4
 -14  -2  -1 277.838 55.9757  13
 -14  -2  -1 194.652 49.2551  15
 -14  -2  -1 262.949 40.1603  14
 -14  -2  -1 236.045 37.3715  11
  14  -2   1 116.315 55.3660   6
  14  -2   1 293.347 128.751  17
 -14  -2  -1 135.107 43.6352   8
  14  -2   1 157.712 72.5680   2
  14  -2   1 232.757 37.6436   7
  14   2   1 247.085 73.5698   2
  14   2   1 204.370 45.1547   4
 -14   2  -1 252.991 37.5809  11
 -14   2  -1 432.409 69.0944  13
 -14   2  -1 158.624 40.6234   8
 -14   2  -1 209.881 39.2645  14
  14   2   1 182.329 55.3293   6
  14   2   1 250.420 37.5516   7
  14   2   1 209.905 43.1354  10
  14   2   1 134.697 100.643  17
 -14   2  -1 170.775 45.6100  15
 -14   2  -1 244.342 37.1494   3
 -15  -2  -1 15.7168 13.5290  14
 -15  -2  -1 18.3695 26.7426  15
  15  -2   1 -59.956 32.9993   6
  15  -2   1 21.2346 13.2169   7
  15  -2   1 -55.265 48.4706   2
  15  -2   1 54.3223 17.5985  10
 -15  -2  -1 40.8039 22.9492   8
 -15  -2  -1 16.3852 10.5223  11
 -15  -2  -1 6.19497 10.1345   3
  15  -2   1 26.3767 15.9256   4
 -15  -2  -1 53.3548 28.6530  13
 -15   2  -1 25.0460 25.4067  15
 -15   2  -1 108.846 40.7112  13
  15   2   1 2.18131 10.7896   7
 -15   2  -1 23.8711 11.5555   3
 -15   2  -1 15.8321 11.3604  11
  15   2   1 30.9053 26.2413  10
  15   2   1 -71.697 46.4846   2
  15   2   1 10.3937 32.8774   6
 -15   2  -1 7.21498 15.9363   8
 -15   2  -1 22.1496 15.3448  14
 -16  -2  -1 -18.164 24.0372   8
  16  -2   1 -12.434 37.6787   6
 -16  -2  -1 23.0977 13.5993  14
  16  -2   1 2.22764 10.8943   7
 -16  -2  -1 5.22216 9.41765   3
 -16  -2  -1 3.37611 29.9007  15
  16  -2   1 12.0124 17.8201   4
 -16  -2  -1 -5.7456 9.63218  11
 -16   2  -1 -5.4031 14.7283  14
 -16   2  -1 7.35948 10.8901  11
 -16   2  -1 -3.2323 10.8420   3
  16   2   1 -10.542 10.7041   7
 -16   2  -1 -10.243 25.1252  15
 -17  -2  -1 7.77426 13.0386  14
 -17  -2  -1 7.16038 9.63656   3
 -17  -2  -1 -5.5493 9.90870  11
 -17  -2  -1 50.9014 30.6596  15
  17  -2   1 0.24375 12.8781   7
 -17   2  -1 -7.8428 11.2878  11
 -17   2  -1 7.65842 12.5144   3
  17   2   1 -10.860 10.9666   7
 -17   2  -1 -3.5713 14.9048  14
 -17   2  -1 15.4933 23.6472  15
 -18  -2  -1 52.8352 12.7435   3
 -18  -2  -1 22.0674 15.0471  14
  18  -2   1 15.0941 15.0393   7
 -18  -2  -1 0.07196 25.2821  15
 -18  -2  -1 16.8184 19.3915  11
  18   2   1 15.2951 12.8065   7
 -18   2  -1 20.4657 19.5559  14
 -18   2  -1 40.5181 28.9178  15
 -18   2  -1 33.2166 13.6598   3
 -18   2  -1 35.8909 12.7811  11
  19  -2   1 -1.8123 12.8919   7
 -19   2  -1 0.92285 12.4245   3
  19   2   1 28.7601 18.1475   7
 -19   2  -1 -7.1793 9.29515  11
 -19   2  -1 15.3942 16.6852  14
  20  -2   1 8.03097 15.0244   7
 -20   2  -1 10.6251 11.8582  11
 -20   2  -1 12.7749 12.6882   3
 -20   2  -1 33.2489 16.8957  14
  21  -2   1 23.5063 15.3411   7
 -21   2  -1 20.3160 13.8471   3
 -21   2  -1 48.0125 13.9641  11
 -21   2  -1 33.2096 16.8417  14
  22  -2   1 10.3775 14.3559   7
 -22   2  -1 49.6417 13.6680   3
 -22   2  -1 19.5679 11.7053  11
  23  -2   1 -19.144 11.5046   7
 -23   2  -1 -1.6459 9.13577  11
 -23   2  -1 -16.872 10.4027   3
  23  -3  -1 -3.4086 11.0181   7
 -23   3   1 0.51234 8.27729  11
 -23   3   1 4.46470 13.8499   3
  22  -3  -1 -0.5234 12.7399   7
 -22   3   1 22.7919 10.7590   3
 -22   3   1 3.83281 8.97251  11
  21  -3  -1 -12.424 12.6618   7
 -21   3   1 27.6441 13.2298   3
 -21   3   1 24.7204 11.4902  11
 -21   3   1 30.3046 15.3411  14
  20  -3  -1 -8.9739 13.1019   7
 -20   3   1 -3.5477 14.3941  14
 -20   3   1 -8.7950 10.7757  11
 -20   3   1 13.7911 12.3400   3
  19  -3  -1 86.2305 21.3431   7
 -19   3   1 57.3609 16.8930  11
 -19   3   1 79.3263 21.9734  14
 -19   3   1 69.8115 19.4840   3
  18  -3  -1 16.8692 13.0345   7
 -18   3   1 19.2916 14.3367   3
 -18   3   1 19.6644 25.7963  15
 -18   3   1 17.2069 11.2253  11
 -18   3   1 19.3323 17.2008  14
  17  -3  -1 48.9848 16.6134   7
 -17   3   1 48.6337 16.0655   3
 -17   3   1 38.4362 17.6275  14
 -17   3   1 24.9384 22.9260  15
 -17   3   1 39.8574 14.0701  11
  16  -3  -1 -0.3338 32.7746   6
  16  -3  -1 0.75527 13.1931   7
 -16   3   1 -21.989 24.2966  15
 -16   3   1 -0.0984 11.4773   3
 -16   3   1 3.09450 14.9615  14
 -16   3   1 5.31055 11.8849  11
  15  -3  -1 -9.0298 12.4937   7
 -15  -3   1 8.65795 11.5403  14
 -15  -3   1 38.8130 27.8661  13
  15  -3  -1 -15.339 13.7082   4
  15  -3  -1 -16.193 13.7684  10
  15  -3  -1 -8.8710 34.2132   6
 -15  -3   1 -21.963 28.7977  15
 -15   3   1 2.43987 11.4095   3
 -15   3   1 -1.3019 10.1279  11
  15   3  -1 -57.134 55.7872  17
 -15   3   1 -7.4764 15.1504   8
  15   3  -1 55.5306 34.5996   6
  15   3  -1 -3.1747 9.96363   7
  15   3  -1 -17.055 39.8226   2
 -15   3   1 3.54912 14.5639  14
 -15   3   1 8.64902 24.7145  15
 -14  -3   1 35.0000 12.8889   3
  14  -3  -1 33.3798 16.7965  10
 -14  -3   1 81.8883 26.8569   8
  14  -3  -1 2.03068 16.7478   4
  14  -3  -1 60.9483 16.9257   7
 -14  -3   1 47.5864 29.6856  15
  14  -3  -1 6.82656 37.3938   6
  14  -3  -1 -40.379 52.5404   2
 -14  -3   1 83.8985 29.7679  13
 -14  -3   1 53.8259 14.6250  14
  14   3  -1 66.6490 71.9375  17
  14   3  -1 59.0409 33.3219   6
 -14   3   1 139.360 35.5014  13
  14   3  -1 34.1495 13.9915   7
 -14   3   1 80.0580 15.5484   3
 -14   3   1 68.5980 15.8394  11
 -14   3   1 21.0996 18.8223   8
 -14   3   1 33.0915 25.3861  15
  14   3  -1 39.8118 48.3531   2
 -14   3   1 49.0499 17.5173  14
  13  -3  -1 9.86111 16.6009   4
  13  -3  -1 0.89777 14.1872  10
 -13  -3   1 20.1265 22.4149   8
  13  -3  -1 -15.614 52.2283   2
 -13  -3   1 -25.995 22.6622  15
  13  -3  -1 -41.713 30.6334   6
 -13  -3   1 13.5463 25.9732  13
  13  -3  -1 -5.0157 12.6058   7
 -13  -3   1 9.22702 10.3202  14
 -13  -3   1 11.9169 8.02787   3
  13   3  -1 -8.9334 31.3540   6
  13   3  -1 -35.961 68.5215  17
 -13   3   1 32.3734 30.0744  13
 -13   3   1 -2.9372 17.1952   8
 -13   3   1 10.4970 11.8772   3
 -13   3   1 3.09448 11.4319  11
  13   3  -1 -20.443 26.4114  15
 -13   3   1 14.3732 13.7973  14
  13   3  -1 55.3249 21.3993  10
  13   3  -1 -2.1507 45.0526   2
 -13   3   1 -11.032 19.6840  15
  13   3  -1 6.77686 11.0403   7
  13   3  -1 -6.3586 31.1942   8
 -12  -3   1 93.1555 19.0635  14
  12  -3  -1 31.2929 36.2340   6
  12  -3  -1 32.2736 97.2656  17
 -12  -3   1 146.164 32.2364   8
  12  -3  -1 69.2248 21.9409  10
 -12  -3   1 43.7170 22.0635   9
  12  -3  -1 93.5133 56.1150   2
 -12  -3   1 51.2330 26.5397   9
 -12  -3   1 80.7621 31.5469  15
  12  -3  -1 84.7138 24.0289   4
 -12  -3   1 24.0562 29.1769   4
 -12  -3   1 89.4293 17.9634   3
 -12  -3   1 113.288 37.0596  13
  12  -3  -1 101.453 21.3711   7
 -12  -3   1 102.572 25.3223  10
 -12  -3   1 -3.6210 50.6899   1
  12   3  -1 -3.2353 26.6659   9
 -12   3   1 56.7245 28.7931   5
  12   3  -1 109.430 54.5116   2
 -12   3   1 123.127 21.5447  11
  12   3  -1 115.715 81.2675  17
  12   3  -1 91.5992 27.9836   4
 -12   3   1 172.805 28.4595  12
  12   3  -1 37.5989 35.7011   1
 -12   3   1 137.817 39.6165  13
  12   3  -1 91.1349 38.4199   6
 -12   3   1 101.797 21.3922  14
  12   3  -1 113.357 19.8993   7
 -12   3   1 123.889 21.4287   3
 -12   3   1 71.2441 28.2659  15
  12   3  -1 115.991 36.3226   8
  12   3  -1 153.732 33.9716  16
  12   3  -1 78.8724 25.2239  10
  12   3  -1 22.8809 32.7547  15
  12   3  -1 114.894 27.2861   9
 -12   3   1 82.8905 25.1368   8
 -11  -3   1 2.64327 22.0023   8
  11  -3  -1 -7.2744 89.7508  17
  11  -3  -1 7.58849 31.6685   6
 -11  -3   1 -38.789 31.2120  16
  11  -3  -1 23.1587 16.1555   4
 -11  -3   1 20.4147 29.9991  13
 -11  -3   1 5.46285 25.0634  15
 -11  -3   1 58.2195 24.1575   4
  11  -3  -1 6.14079 11.4623   7
 -11  -3   1 13.3291 17.5495   9
 -11  -3   1 0.90973 12.4573   9
 -11  -3   1 -5.3081 26.5438   1
 -11  -3   1 -0.8926 10.4453  14
  11  -3  -1 3.28720 44.7147   2
 -11  -3   1 15.3766 18.7241  10
  11  -3  -1 -16.241 21.1483   5
  11  -3  -1 9.47266 14.6090  10
 -11  -3   1 11.7419 9.25429   3
 -11  -3   1 46.9197 25.8402  12
  11   3  -1 -5.2057 30.6521   6
  11   3  -1 33.1092 21.6933   1
  11   3  -1 -29.074 26.3749  15
 -11   3   1 13.6580 12.6175  14
 -11   3   1 6.96377 17.3366   8
 -11   3   1 29.1619 28.6033  13
 -11   3   1 42.0822 19.1610  12
  11   3  -1 -36.146 25.2494   8
 -11   3   1 -12.820 16.9041   5
  11   3  -1 31.2377 74.5459  17
  11   3  -1 15.0275 15.9019   9
 -11   3   1 1.47932 12.0707   3
  11   3  -1 -10.931 16.5493  10
  11   3  -1 25.3503 11.0278   7
 -11   3   1 -12.076 19.3657  15
  11   3  -1 -26.727 43.7650   2
  11   3  -1 17.6858 20.3967   4
  11   3  -1 65.0171 27.8324  16
  11   3  -1 -5.9294 17.9277   9
 -10  -3   1 61.5567 19.6015   9
  10  -3  -1 31.2889 24.1470   5
 -10  -3   1 52.3767 14.1034  14
  10  -3  -1 -10.287 28.4922  12
  10  -3  -1 88.2777 81.1420  17
 -10  -3   1 85.3243 33.3659  12
  10  -3  -1 54.4419 15.6228   7
 -10  -3   1 26.2069 33.6510  13
  10  -3  -1 39.2852 17.5168  10
  10  -3  -1 10.8678 16.5340   9
  10  -3  -1 110.528 47.4464   2
 -10  -3   1 99.7222 30.4392   1
 -10  -3   1 48.1510 16.9787   9
  10  -3  -1 108.705 36.8162   6
 -10  -3   1 100.151 26.8884   8
 -10  -3   1 72.1111 26.3194   4
  10  -3  -1 79.5906 19.6507   4
 -10  -3   1 77.2303 29.8135  15
 -10  -3   1 66.1490 21.9942  10
 -10  -3   1 -12.981 32.5095  16
 -10   3   1 51.2164 29.6515  13
  10   3  -1 62.8949 23.6860   4
  10   3  -1 5.58709 29.6075  15
 -10   3   1 68.4994 16.6660  14
  10   3  -1 75.5330 21.9820  10
  10   3  -1 35.7619 79.1825  17
  10   3  -1 69.0029 40.0448   6
 -10   3   1 54.7666 16.2939   3
  10   3  -1 72.3421 21.1636   9
  10   3  -1 52.4887 24.4203   1
  10   3  -1 85.1484 30.8735  16
  10   3  -1 56.3442 30.9410   8
 -10   3   1 80.9979 23.3913   8
 -10   3   1 66.1833 15.5664   9
 -10   3   1 46.9260 18.8861   5
 -10   3   1 51.0650 20.9194   8
  10   3  -1 59.0879 19.4417   9
 -10   3   1 41.3420 21.2263  12
 -10   3   1 29.1263 22.8266  15
  10   3  -1 52.4934 50.1966   2
   9  -3  -1 28.1424 66.5770  17
  -9  -3   1 -15.511 14.9867   9
   9  -3  -1 0.47966 17.7480   8
   9  -3  -1 7.61136 19.5382   5
   9  -3  -1 26.0820 16.9608   4
  -9  -3   1 -5.0056 19.8679   8
   9  -3  -1 -7.1366 14.7447  10
  -9  -3   1 13.0261 16.7873   9
  -9  -3   1 8.59805 28.2562  15
  -9  -3   1 -14.320 24.6849   1
   9  -3  -1 21.4780 28.6588   6
  -9  -3   1 21.5911 33.1251  13
   9  -3  -1 30.7744 15.2000   9
  -9  -3   1 49.2388 29.6322  12
  -9  -3   1 8.42959 21.0294   4
  -9  -3   1 -4.6728 9.63454  14
   9  -3  -1 18.2370 37.9308   2
  -9  -3   1 -7.7111 18.6671  10
   9  -3  -1 10.1388 13.4964  10
  -9  -3   1 -56.296 28.7786  16
   9  -3  -1 10.3177 15.5957   4
  -9   3   1 -16.473 15.4028   8
  -9   3   1 7.93756 11.9432   3
  -9   3   1 -10.900 19.6648  15
   9   3  -1 -26.290 67.2139  17
   9   3  -1 13.8015 26.2959  16
  -9   3   1 -4.5892 15.3758   8
   9   3  -1 -5.8947 15.9641   9
   9   3  -1 -17.855 30.9027   6
  -9   3   1 18.1020 19.3013  15
   9   3  -1 14.8138 21.8473   1
   9   3  -1 12.8323 41.7467   2
  -9   3   1 10.0268 12.5025   5
   9   3  -1 14.8533 18.7806   4
   9   3  -1 33.7493 14.9872   9
   9   3  -1 37.1444 27.9594   8
  -9   3   1 19.5783 15.0235  12
  -9   3   1 27.0672 10.9717   9
   9   3  -1 10.2205 16.5340  10
  -9   3   1 -4.4859 12.1659  14
  -9   3   1 -4.5597 22.0705  13
   9   3  -1 -9.1648 25.9918  15
   8  -3  -1 1097.24 152.442  10
   8  -3  -1 1003.81 152.738  10
  -8  -3   1 847.866 153.072   9
   8  -3  -1 1017.87 154.455   8
  -8  -3   1 909.839 158.791   1
   8  -3  -1 943.071 153.129   4
   8  -3  -1 897.621 155.668  12
  -8  -3   1 889.815 151.212  14
  -8  -3   1 921.523 154.652   4
  -8  -3   1 1010.26 157.257  15
   8  -3  -1 1014.73 165.140   2
  -8  -3   1 930.890 161.096  16
   8  -3  -1 1102.87 183.042  17
   8  -3  -1 1089.83 155.316   5
  -8  -3   1 1024.32 155.650   8
   8  -3  -1 1083.42 153.313   4
  -8  -3   1 708.840 159.630  13
   8  -3  -1 1101.44 157.945   6
  -8  -3   1 1017.73 153.337   9
   8  -3  -1 916.735 152.410   9
   8  -3  -1 1012.20 151.818   9
  -8   3   1 1059.01 154.474  15
   8   3  -1 839.316 153.790   4
   8   3  -1 887.620 164.482   2
  -8   3   1 961.831 155.793  13
  -8   3   1 1040.15 153.203   5
  -8   3   1 958.677 153.408  12
  -8   3   1 867.840 151.709   9
   8   3  -1 1051.10 157.008   1
  -8   3   1 984.992 152.396  14
   8   3  -1 886.399 160.630   6
  -8   3   1 1067.93 153.601   8
   8   3  -1 976.610 158.474  16
   8   3  -1 935.242 179.185  17
  -8   3   1 1158.85 152.041   9
   8   3  -1 997.874 153.096   9
  -8   3   1 888.789 151.527   3
   8   3  -1 1076.90 153.570  10
   8   3  -1 1072.01 158.253   8
   8   3  -1 869.230 157.015  15
  -7  -3   1 5.64656 14.7143   9
   7  -3  -1 15.7554 12.0044   9
   7  -3  -1 -4.1049 12.2678   4
   7  -3  -1 16.2687 11.6306  10
   7  -3  -1 36.5039 22.4428   6
  -7  -3   1 -21.641 25.9639  15
   7  -3  -1 -5.8994 14.3543   4
  -7  -3   1 6.17672 20.5970   8
   7  -3  -1 11.2240 13.4389   8
  -7  -3   1 -16.188 28.7460  13
   7  -3  -1 23.7153 16.5008   5
  -7  -3   1 18.3914 17.7345  10
   7  -3  -1 0.47137 18.8953  12
   7  -3  -1 4.42698 7.96679   9
   7  -3  -1 15.8415 11.5950  10
   7  -3  -1 13.6145 52.0521  17
  -7  -3   1 24.2659 30.7050  16
  -7  -3   1 27.5662 15.4212   9
  -7  -3   1 7.10676 18.3619   4
   7  -3  -1 35.4685 35.9747   2
  -7  -3   1 -8.2982 22.7966   1
   7   3  -1 13.3095 16.0117   4
   7   3  -1 -10.846 16.1996   5
  -7   3   1 6.81685 11.0888   3
  -7   3   1 6.34560 12.9847  14
   7   3  -1 -4.9100 29.5958   2
   7   3  -1 31.4040 14.9379   9
  -7   3   1 11.8925 12.8732   8
   7   3  -1 13.2779 14.6933  10
   7   3  -1 12.1946 28.3518   6
  -7   3   1 9.61403 15.3593   8
   7   3  -1 -7.1055 50.8668  17
   7   3  -1 -11.203 23.6956   8
   7   3  -1 9.01309 15.6365   9
  -7   3   1 6.32293 15.6683  13
  -7   3   1 0.30139 27.2868  15
  -7   3   1 2.84203 13.5944  15
  -7   3   1 2.96127 8.09271   9
   7   3  -1 17.5339 18.8256   1
   7   3  -1 7.57151 23.4937  16
   7   3  -1 11.5320 25.3977  15
  -6  -3   1 408.477 95.8088   9
   6  -3  -1 689.737 108.793   2
  -6  -3   1 474.921 95.7346   9
   6  -3  -1 498.871 95.6206   4
   6  -3  -1 551.844 95.1815   9
   6  -3  -1 558.815 96.6293   5
  -6  -3   1 580.643 97.0050   4
   6  -3  -1 747.883 119.201  17
   6  -3  -1 460.195 97.0357  12
   6  -3  -1 644.379 96.1726   8
   6  -3  -1 626.912 94.0888   9
   6  -3  -1 622.677 95.2416   4
   6  -3  -1 673.774 94.7247  10
  -6  -3   1 617.905 99.8142   8
   6  -3  -1 681.786 94.9248  10
  -6  -3   1 584.400 100.268  15
  -6  -3   1 634.903 96.5311  10
   6  -3  -1 581.689 98.8251   6
  -6  -3   1 564.864 106.389  16
  -6  -3   1 641.614 104.559  13
  -6  -3   1 438.253 100.112   1
   6   3  -1 661.665 103.722   6
   6   3  -1 388.555 98.9930   8
   6   3  -1 668.523 104.795   2
  -6   3   1 636.186 95.7147  15
   6   3  -1 696.863 96.9125   9
   6   3  -1 678.309 96.9750  10
   6   3  -1 610.325 102.456  16
   6   3  -1 700.342 96.6452   9
   6   3  -1 622.505 100.221  15
   6   3  -1 621.343 96.5618   4
   6   3  -1 523.537 97.8876   8
   6   3  -1 675.527 100.488   1
  -6   3   1 603.250 94.7935   5
  -6   3   1 643.233 95.6103   8
  -6   3   1 669.049 96.8232   8
  -6   3   1 636.198 94.2139   9
  -6   3   1 596.131 95.1324  12
  -6   3   1 614.277 96.7113  13
   6   3  -1 640.148 116.514  17
   6   3  -1 603.417 100.027   5
  -6   3   1 625.741 95.7679  14
   5  -3  -1 132.377 27.8511   1
  -5  -3   1 127.100 36.3761   1
  -5  -3   1 185.995 30.2544  10
  -5  -3   1 173.914 40.1968  13
   5  -3  -1 123.378 29.3088  12
  -5  -3   1 194.308 30.9736   4
  -5  -3   1 149.024 42.4122  16
   5  -3  -1 170.965 27.3152  10
  -5  -3   1 120.688 27.7926   9
   5  -3  -1 156.479 28.6367   8
   5  -3  -1 298.946 61.1229  17
   5  -3  -1 124.656 26.0748   9
  -5  -3   1 198.957 38.1719   5
   5  -3  -1 202.838 33.9245   6
  -5  -3   1 159.757 29.1034   9
  -5  -3   1 89.4340 28.0209  10
   5  -3  -1 289.567 46.8305   2
   5  -3  -1 157.281 28.7079   5
  -5  -3   1 216.653 38.3045  15
   5  -3  -1 180.977 27.9011   4
  -5  -3   1 152.352 34.0390   8
   5  -3  -1 176.603 26.9722  10
   5  -3  -1 167.645 29.1001   4
  -5  -3   1 168.429 40.3612  12
  -5   3   1 153.484 28.0229   8
   5   3  -1 185.436 39.2388   2
   5   3  -1 106.909 31.6763   5
   5   3  -1 144.246 29.5184   9
   5   3  -1 100.512 31.6936   1
  -5   3   1 118.496 30.1032  13
   5   3  -1 204.578 39.5909   6
   5   3  -1 142.321 36.4911  12
   5   3  -1 220.092 53.0504  17
   5   3  -1 103.468 34.8780  16
  -5   3   1 194.929 29.4543  14
   5   3  -1 194.213 30.0400   4
   5   3  -1 137.357 30.8028   8
   5   3  -1 202.363 29.2787   9
   5   3  -1 239.317 31.3858  10
  -5   3   1 170.809 26.5769   9
  -5   3   1 149.521 28.5896  15
  -5   3   1 165.472 29.5800   8
   5   3  -1 161.451 35.6446   8
   5   3  -1 189.765 35.0835  15
   4  -3  -1 7.62426 6.99494  10
   4  -3  -1 8.33436 8.96576  12
   4  -3  -1 48.1012 37.0873  17
   4  -3  -1 5.37706 7.04364   5
   4  -3  -1 3.35005 7.23751   4
  -4  -3   1 21.1581 13.2077   4
  -4  -3   1 11.5439 12.3906  10
   4  -3  -1 13.0484 6.62070   9
  -4  -3   1 12.3891 11.6682   4
  -4  -3   1 36.7021 22.7149  13
  -4  -3   1 -10.020 16.2660   8
   4  -3  -1 8.46189 6.65277  10
   4  -3  -1 19.2455 9.34086  12
  -4  -3   1 -1.0397 11.5593   9
   4  -3  -1 -24.885 12.7782   1
  -4  -3   1 25.0137 20.4839   5
   4  -3  -1 5.73045 5.54329   9
  -4  -3   1 -7.3563 27.6407  16
   4  -3  -1 -10.899 11.1770  13
  -4  -3   1 -14.686 22.1273   1
   4  -3  -1 17.0328 10.4710   4
   4  -3  -1 38.4465 24.8204   2
   4  -3  -1 9.52799 8.05526   8
  -4  -3   1 10.7778 10.7390  10
  -4  -3   1 10.1878 9.21798   9
  -4  -3   1 21.0989 23.3477  12
  -4   3   1 8.73062 6.32615   9
   4   3  -1 4.58290 16.1599  15
  -4   3   1 6.91866 9.44210  15
   4   3  -1 -6.4577 19.5678  16
  -4   3   1 4.76439 10.0440   8
   4   3  -1 3.50193 13.3885   5
   4   3  -1 -24.354 18.5901   6
   4   3  -1 -1.3680 13.1838  10
  -4   3   1 0.03056 11.4404  16
   4   3  -1 -0.6327 12.4589   9
  -4   3   1 -4.1617 8.86338   1
   4   3  -1 9.89022 12.5221   8
   4   3  -1 8.10962 18.8010  12
   4   3  -1 -10.685 25.5994  17
  -4   3   1 8.74759 8.30712   8
   4   3  -1 13.7251 15.6839   1
  -4   3   1 1.84458 9.18330  13
  -4   3   1 5.53803 11.3096  14
   4   3  -1 -16.486 17.9924   2
   4   3  -1 11.5875 10.3941   4
   4   3  -1 -1.5338 18.5348   8
  -4   3   1 3.95743 2.44521   9
   4   3  -1 1.95090 10.4674   9
  -3  -3   1 255.796 32.0222   9
   3  -3  -1 190.529 32.7440   6
   3  -3  -1 182.359 31.1246   5
   3  -3  -1 150.718 31.2016   6
   3  -3  -1 195.021 30.6296  10
   3  -3  -1 158.677 31.5179   5
  -3  -3   1 222.048 35.0993   8
   3  -3  -1 179.762 48.8897  17
  -3  -3   1 164.083 43.8921  16
   3  -3  -1 176.784 31.6947  12
   3  -3  -1 188.805 30.5036   4
  -3  -3   1 228.622 38.8327   5
   3  -3  -1 137.502 39.0461  16
   3  -3  -1 191.258 31.6237   8
   3  -3  -1 175.060 40.1338   2
  -3  -3   1 248.666 32.6373   4
   3  -3  -1 183.725 32.3652  13
  -3  -3   1 221.149 38.9066  13
  -3  -3   1 199.803 40.6105   1
  -3  -3   1 253.755 40.0450  12
   3  -3  -1 163.800 29.9723   9
   3  -3  -1 178.743 30.1803   9
  -3  -3   1 153.295 30.7048   9
   3  -3  -1 179.792 31.9096  12
   3  -3  -1 190.779 31.3785   4
  -3  -3   1 240.694 32.2650  10
   3  -3  -1 176.508 30.5972  10
   3  -3  -1 147.893 35.7049   1
  -3  -3   1 180.447 32.3519   4
  -3  -3   1 193.435 32.0510  10
  -3   3   1 189.791 29.7644   9
  -3   3   1 188.328 30.6024   9
   3   3  -1 219.835 37.8775   2
   3   3  -1 141.149 38.3443  16
   3   3  -1 182.253 37.6198   6
  -3   3   1 178.397 31.5167  15
   3   3  -1 133.904 33.5529   5
   3   3  -1 193.313 31.1359   4
   3   3  -1 206.134 32.6473   9
   3   3  -1 254.212 36.5292   8
   3   3  -1 216.012 33.2280  10
   3   3  -1 135.376 35.3059   1
   3   3  -1 261.952 31.6739   9
  -3   3   1 201.852 31.9375   8
  -3   3   1 147.982 33.5590  16
  -3   3   1 139.095 31.9244   1
   3   3  -1 200.587 37.0636  12
   3   3  -1 232.787 35.0514  15
  -3   3   1 188.992 31.9686  13
  -3   3   1 202.912 31.5504   8
   3   3  -1 202.300 43.0948  17
   3   3  -1 215.452 33.2595   8
   2  -3  -1 5.66474 7.81446  13
  -2  -3   1 59.5471 18.5788  12
  -2  -3   1 5.98941 8.69019  10
  -2  -3   1 20.9453 7.61639   9
   2  -3  -1 28.4617 8.73465   6
   2  -3  -1 17.6475 9.61040  12
   2  -3  -1 1.38202 6.39272   8
  -2  -3   1 26.1682 16.5797   5
   2  -3  -1 10.8082 5.54104  10
   2  -3  -1 -34.808 17.6889   1
  -2  -3   1 6.42339 7.87379   4
   2  -3  -1 4.71424 4.56429   9
  -2  -3   1 17.2324 11.6315   8
  -2  -3   1 51.6527 16.6869  13
   2  -3  -1 9.53070 8.51878  13
   2  -3  -1 3.11754 8.50907   5
   2  -3  -1 10.2688 6.05432   4
   2  -3  -1 -17.814 16.4003   2
   2  -3  -1 12.0033 5.96058   4
  -2  -3   1 -17.349 14.4647   2
  -2  -3   1 8.02405 6.49983   9
   2  -3  -1 -30.804 24.3969  17
  -2  -3   1 3.06511 8.83953  10
  -2  -3   1 -24.014 20.6775  17
   2  -3  -1 10.0228 5.52046  10
   2  -3  -1 6.71762 7.46818   6
   2  -3  -1 11.0163 5.38381   9
  -2  -3   1 9.92970 8.69012   4
   2   3  -1 -4.8702 13.1072   2
   2   3  -1 -1.0078 14.5532   6
  -2   3   1 6.76549 7.20776   8
   2   3  -1 -10.224 17.0096  16
   2   3  -1 17.1010 10.1620   9
   2   3  -1 10.1265 13.4916  12
   2   3  -1 6.34924 10.3439  10
   2   3  -1 0.89067 13.3930   1
   2   3  -1 -5.9495 10.2260   5
   2   3  -1 15.4740 8.94380   8
   2   3  -1 -7.9604 19.2333  17
   2   3  -1 14.7041 13.4092   8
  -2   3   1 -7.6509 13.1967  16
  -2   3   1 9.09679 8.13323  15
   2   3  -1 19.2218 7.92916   9
  -2   3   1 16.0379 5.74574   9
  -2   3   1 3.84135 3.62879   9
  -2   3   1 9.58602 7.17984   8
   2   3  -1 29.2495 13.2023  15
  -2   3   1 0.26555 10.9323   1
  -1  -3   1 110.060 20.4686   8
   1  -3  -1 118.933 20.0587  13
  -1  -3   1 125.394 35.8783  16
  -1  -3   1 96.4216 18.1655   9
   1  -3  -1 115.646 18.3592  10
   1  -3  -1 117.663 18.1267   4
  -1  -3   1 125.605 19.0721  10
  -1  -3   1 133.116 18.8480   4
  -1  -3   1 146.053 24.6843  12
   1  -3  -1 152.225 27.5992  17
   1  -3  -1 130.818 20.9702  13
   1  -3  -1 23.9588 27.5562   1
   1  -3  -1 109.667 18.1163   9
   1  -3  -1 98.2792 22.4441  17
  -1  -3   1 119.149 23.8328  13
  -1  -3   1 126.201 18.8253  10
   1  -3  -1 126.393 18.2510  10
  -1  -3   1 116.850 29.9730   1
   1  -3  -1 118.751 22.8023   2
  -1  -3   1 89.3233 22.4460   2
   1  -3  -1 134.579 22.1559  12
  -1  -3   1 113.204 18.3875   9
   1  -3  -1 101.546 20.3907   6
   1  -3  -1 20.9616 32.6973  16
   1  -3  -1 94.4709 20.4189   2
  -1  -3   1 81.4404 25.4639  17
   1  -3  -1 121.516 20.7413   5
   1  -3  -1 99.1865 17.9048   9
  -1  -3   1 103.465 18.2455   4
  -1  -3   1 88.9366 23.5837   5
  -1   3   1 109.810 20.2463  12
  -1   3   1 77.6766 24.4142  16
  -1   3   1 113.818 19.4928   8
   1   3  -1 126.472 23.8079   6
  -1   3   1 109.418 19.4057   6
   1   3  -1 96.0259 21.2082   5
   1   3  -1 144.676 21.8003   8
  -1   3   1 84.9568 19.0651   5
  -1   3   1 100.740 17.9251  10
  -1   3   1 128.319 18.2618   9
   1   3  -1 96.0018 21.8326   2
   1   3  -1 100.566 19.3541  10
   1   3  -1 137.457 21.6684  15
   1   3  -1 103.927 26.2720  17
   1   3  -1 100.473 22.6238  12
  -1   3   1 81.5255 22.6830   1
   1   3  -1 53.8670 21.9414   1
   1   3  -1 110.730 19.7317   8
  -1   3   1 109.674 19.3405   8
   1   3  -1 134.693 19.5783   9
   1   3  -1 50.5569 24.0358  16
   0  -3  -1 60.5540 11.1993   9
   0  -3   1 68.4380 11.2685  10
   0  -3  -1 45.2420 12.2063   8
   0  -3  -1 58.7547 15.6502  13
   0  -3  -1 29.7930 32.0010  16
   0  -3  -1 43.1762 16.5789   5
   0  -3  -1 57.5009 11.2383   4
   0  -3   1 62.4384 16.5852  12
   0  -3   1 62.0874 11.9569   8
   0  -3   1 50.4164 29.2351  16
   0  -3  -1 31.1677 15.0172   6
   0  -3  -1 73.2804 13.5840   4
   0  -3   1 67.0945 16.4233  13
   0  -3  -1 62.1818 11.3182  10
   0  -3   1 27.7817 15.4859   5
   0  -3   1 70.1822 11.0183  10
   0  -3   1 46.7567 10.2480   9
   0  -3  -1 59.4337 17.5148  12
   0  -3   1 66.9485 24.4732   1
   0  -3  -1 29.7364 25.5000   1
   0  -3   1 52.1760 15.4010   2
   0  -3   1 67.2262 10.7417   9
   0  -3  -1 61.5266 10.9553   9
   0  -3   1 68.4334 20.5627  17
   0   3  -1 74.0504 16.2233  12
   0   3  -1 59.5559 10.2450   9
   0   3  -1 63.6567 19.1932  17
   0   3   1 49.6761 13.5166  13
   0   3   1 51.0049 12.0681   8
   0   3  -1 43.6229 13.7036   5
   0   3  -1 46.5891 18.8604  16
   0   3   1 75.3448 14.0246   8
   0   3  -1 33.3084 15.3032   1
   0   3   1 63.2088 11.4101   9
   0   3   1 54.3298 13.6256   5
   0   3  -1 55.3581 15.3842   2
   0   3   1 61.6811 11.3494  10
   0   3  -1 84.5535 14.0935  15
   0   3   1 67.3731 13.7344  15
   0   3  -1 54.4078 15.2830   6
   0   3   1 61.8012 14.7514  12
   0   3   1 32.9394 16.9389   1
   0   3   1 65.1240 14.0610  15
   0   3   1 42.8090 13.4457   6
   0   3  -1 88.2294 12.4209  15
   0   3  -1 69.2374 11.2207   9
   0   3  -1 76.8230 13.4377   8
   0   3   1 26.6431 18.8630  16
  -1  -3  -1 30.6819 14.8003  13
   1  -3   1 -2.2370 14.3123  17
  -1  -3  -1 -5.1636 23.8925   1
  -1  -3  -1 6.28443 6.78882   9
  -1  -3  -1 -1.6082 5.45837   9
   1  -3   1 -1.8375 3.60711   9
  -1  -3  -1 1.68008 6.99476   4
   1  -3   1 1.96417 4.16226  10
  -1  -3  -1 2.82147 6.38587  10
   1  -3   1 0.37930 3.43764   9
   1  -3   1 8.69121 10.9787  12
   1  -3   1 4.55555 9.53478   5
   1  -3   1 -2.4850 9.42642   2
  -1  -3  -1 1.20628 7.95677   8
  -1  -3  -1 -13.230 29.9712  16
   1  -3   1 -34.131 17.2954   1
  -1  -3  -1 7.59983 15.6587   5
  -1  -3  -1 3.26967 6.63939  10
  -1  -3  -1 0.05203 10.0127   4
   1  -3   1 -2.6944 10.3385  13
   1  -3   1 7.17678 10.6510  13
   1   3   1 5.83004 10.2938  15
   1   3   1 -7.9861 7.17872   8
   1   3   1 -8.1821 6.30877   9
  -1   3  -1 -10.976 8.87024   6
  -1   3  -1 0.97277 6.17104  15
  -1   3  -1 3.20899 6.67515   8
  -1   3  -1 -4.6797 8.84604   1
  -1   3  -1 -8.1482 11.5560  16
  -1   3  -1 0.75624 6.92063  15
   1   3   1 13.5400 11.9845  13
  -1   3  -1 -4.0529 3.96034   9
   1   3   1 1.02710 4.58109   4
   1   3   1 5.04666 11.4397  12
   1   3   1 -0.0313 6.92644  10
  -1   3  -1 -1.3746 9.37252  12
   1   3   1 -0.5123 16.3687  16
   1   3   1 -4.6879 13.0959   1
   1   3   1 -20.546 11.2371   6
   1   3   1 -2.6463 9.49535   5
  -1   3  -1 1.59570 5.38001   8
  -1   3  -1 -0.5678 3.20240   9
  -1   3  -1 -2.4735 7.13542   5
   1   3   1 6.40035 10.3470   8
   1   3   1 3.85519 6.30045   9
   2  -3   1 13.2531 10.6989  13
   2  -3   1 4.46853 3.63797   9
  -2  -3  -1 78.7488 22.5920  12
  -2  -3  -1 6.56029 7.51096  10
  -2  -3  -1 9.91942 7.85687   9
  -2  -3  -1 62.3510 19.9952  13
  -2  -3  -1 2.95768 8.29802  10
  -2  -3  -1 -1.2930 8.57046   4
  -2  -3  -1 45.3878 19.9864   5
   2  -3   1 -7.4322 13.9464   2
   2  -3   1 11.2762 9.50220   5
   2  -3   1 -0.1497 3.88013   9
  -2  -3  -1 27.2974 14.8928   2
   2  -3   1 8.29237 4.14223  10
   2  -3   1 12.0939 10.9715  12
  -2  -3  -1 21.4179 21.8516  17
   2  -3   1 -8.0001 22.7811  16
   2  -3   1 -9.2030 22.3545  17
   2  -3   1 -6.8020 17.5214   1
  -2  -3  -1 7.53117 6.81950   9
   2  -3   1 8.58342 4.26291  10
  -2  -3  -1 10.6475 11.6601   4
  -2  -3  -1 19.3713 10.2422   8
   2   3   1 4.34509 14.0123  12
  -2   3  -1 7.45665 3.74045   9
  -2   3  -1 6.08459 5.51846   8
   2   3   1 5.82727 8.78356  10
   2   3   1 -8.7714 21.9065  16
   2   3   1 9.07690 8.77739   4
  -2   3  -1 6.59848 3.47765   9
   2   3   1 -16.752 15.0025   6
  -2   3  -1 -2.6836 12.2464  16
   2   3   1 4.13847 13.1712  15
  -2   3  -1 4.62046 5.44621  15
   2   3   1 -6.0785 16.7614   1
   2   3   1 -1.7349 11.2658   5
   2   3   1 9.57397 9.39793   8
   2   3   1 7.76371 7.66685   9
  -2   3  -1 -2.3808 9.31809   1
   2   3   1 16.5259 12.0059   8
   2   3   1 9.98516 9.04566   9
  -3  -3  -1 239.459 38.6300   9
   3  -3   1 236.392 36.9032   9
   3  -3   1 267.642 43.6360   1
  -3  -3  -1 360.120 50.4919  12
   3  -3   1 272.941 46.6415  16
   3  -3   1 220.175 36.8633  10
   3  -3   1 181.278 36.6065   9
   3  -3   1 280.829 45.3704   2
   3  -3   1 225.938 40.0369  12
   3  -3   1 254.008 40.7680   6
  -3  -3  -1 231.547 40.0897   8
  -3  -3  -1 221.607 40.5807   4
   3  -3   1 197.014 39.2095   5
  -3  -3  -1 326.124 49.6288  13
   3  -3   1 272.772 50.6326  17
  -3  -3  -1 310.347 38.8814   9
  -3  -3  -1 265.406 38.8661  10
  -3  -3  -1 230.394 38.5124  10
  -3  -3  -1 260.391 39.0787   4
  -3  -3  -1 132.461 47.9368  17
  -3  -3  -1 345.830 47.9872   5
   3  -3   1 225.724 37.0689  10
   3  -3   1 235.159 39.1622   5
  -3  -3  -1 194.931 47.7586   1
  -3  -3  -1 187.681 53.0342  16
   3  -3   1 210.529 40.5953  12
   3   3   1 252.471 42.9874   2
  -3   3  -1 220.100 38.3747   8
  -3   3  -1 198.815 37.5685   8
   3   3   1 265.539 50.0541  17
   3   3   1 252.238 38.2851   9
  -3   3  -1 195.125 40.3885  16
  -3   3  -1 224.776 40.0400  13
   3   3   1 312.970 42.3342  15
   3   3   1 261.685 41.2983   8
   3   3   1 278.549 39.5765   4
   3   3   1 276.600 45.9225   6
  -3   3  -1 210.515 37.1494   9
   3   3   1 257.501 44.8376  12
   3   3   1 165.452 43.7149   1
  -3   3  -1 223.499 37.9374  15
   3   3   1 224.790 39.5598   8
   3   3   1 244.673 39.1532  10
   3   3   1 275.743 38.5685   9
  -3   3  -1 239.308 37.5382  15
   3   3   1 193.937 47.0121  16
   3   3   1 192.755 41.5785   5
  -3   3  -1 192.668 38.9636   1
   4  -3   1 53.5060 16.8080  12
   4  -3   1 102.425 23.9177  16
  -4  -3  -1 78.8314 16.4302  10
   4  -3   1 52.9220 14.4062   5
   4  -3   1 74.2028 12.2076  10
  -4  -3  -1 73.4688 20.4839  15
  -4  -3  -1 76.5690 25.8873   5
  -4  -3  -1 53.6796 13.6968   9
  -4  -3  -1 56.6118 18.3471   8
  -4  -3  -1 53.3085 35.2961  16
   4  -3   1 94.3193 32.9762  17
   4  -3   1 39.1185 17.0897   6
  -4  -3  -1 52.8709 30.4525  13
   4  -3   1 69.6441 15.7398  12
   4  -3   1 62.5460 14.8152   5
  -4  -3  -1 51.0947 14.6581   9
  -4  -3  -1 64.0846 30.1812  12
  -4  -3  -1 72.8346 16.8306   4
   4  -3   1 62.7226 23.1952   2
  -4  -3  -1 71.2960 28.4054   1
   4  -3   1 55.2539 11.8812  10
  -4  -3  -1 46.3507 14.4698  10
   4  -3   1 37.5932 10.7516   9
   4  -3   1 92.8901 19.7585   1
   4   3   1 50.9735 15.6303   8
   4   3   1 29.5738 18.6038   5
  -4   3  -1 61.4378 15.1108  14
   4   3   1 39.5236 19.5577   1
   4   3   1 61.5701 17.2980   4
   4   3   1 99.1795 40.4902  17
   4   3   1 70.1634 20.2011   8
   4   3   1 70.1274 27.5655   6
  -4   3  -1 50.5341 14.8120   8
   4   3   1 57.2107 16.7799  10
   4   3   1 40.1539 23.5505  16
   4   3   1 74.8079 25.1878  12
  -4   3  -1 67.9456 14.0096   9
   4   3   1 56.6262 24.3888   2
   4   3   1 68.4936 20.4989  15
  -4   3  -1 90.3354 15.8755  15
  -4   3  -1 65.6490 13.2229  15
  -4   3  -1 57.7982 12.6163   9
   4   3   1 80.6040 14.9926   9
   4   3   1 74.7389 14.5992   9
  -4   3  -1 57.9904 12.3929   8
  -5  -3  -1 159.931 26.9458   9
   5  -3   1 216.274 39.8096   2
   5  -3   1 183.831 28.4770   1
  -5  -3  -1 151.198 28.5045   4
   5  -3   1 164.657 27.0647  16
  -5  -3  -1 157.824 36.1455   5
  -5  -3  -1 161.397 27.6187  10
   5  -3   1 95.2910 23.1214   9
   5  -3   1 105.068 26.2342   5
   5  -3   1 162.584 30.0568   6
   5  -3   1 128.540 24.9242   4
  -5  -3  -1 128.821 42.2630  16
  -5  -3  -1 188.272 33.9742  15
  -5  -3  -1 129.891 35.7330   1
   5  -3   1 159.876 25.5089   1
  -5  -3  -1 82.2135 38.4598  13
  -5  -3  -1 133.704 25.6398   9
   5  -3   1 152.573 24.7768   9
   5  -3   1 156.388 24.7438  10
  -5  -3  -1 132.307 39.8851  12
   5  -3   1 243.207 51.3834  17
   5  -3   1 195.570 31.1762  16
   5  -3   1 128.606 27.5626  12
  -5  -3  -1 186.306 31.4694   8
   5  -3   1 143.504 24.0021   4
   5  -3   1 178.015 25.0401  10
  -5   3  -1 100.257 27.0871  15
  -5   3  -1 140.629 24.1586   9
   5   3   1 145.759 26.7066   9
  -5   3  -1 138.525 28.8304  13
   5   3   1 123.320 36.3749  12
   5   3   1 197.345 39.2718   2
  -5   3  -1 166.064 24.5490   9
   5   3   1 107.608 30.6497   5
   5   3   1 114.953 28.0938   8
   5   3   1 164.526 28.8101   4
   5   3   1 153.761 26.4148   9
   5   3   1 91.5059 29.9942   1
   5   3   1 98.7767 33.3145  16
   5   3   1 163.662 32.3068  15
  -5   3  -1 130.349 26.5481  14
   5   3   1 170.642 39.6290   6
  -5   3  -1 87.0210 26.7035   8
  -5   3  -1 136.618 25.0669   8
   5   3   1 101.692 27.8023  10
   5   3   1 290.811 60.8652  17
   5   3   1 166.799 31.9493   8
  -6  -3  -1 214.033 46.8599   1
  -6  -3  -1 207.805 51.6958  16
  -6  -3  -1 273.036 39.9688  10
   6  -3   1 270.654 52.8987   2
  -6  -3  -1 282.353 46.5397  15
   6  -3   1 212.591 36.9180  10
  -6  -3  -1 254.759 40.6076   4
   6  -3   1 216.965 35.9405   9
   6  -3   1 200.619 38.6414   5
   6  -3   1 289.426 44.0872   6
  -6  -3  -1 149.522 48.7746  13
   6  -3   1 257.788 64.7292  17
  -6  -3  -1 226.466 42.2058   8
   6  -3   1 277.961 37.5033  10
   6  -3   1 204.455 40.1938  12
   6  -3   1 234.773 37.7076   4
   6  -3   1 217.882 37.1279   9
  -6  -3  -1 242.645 38.6519   9
   6  -3   1 221.698 36.8252   4
  -6  -3  -1 196.218 37.7033   9
   6   3   1 216.658 38.4746   9
  -6   3  -1 210.750 39.1185   8
  -6   3  -1 215.964 39.9323  12
   6   3   1 269.242 40.5392   4
   6   3   1 275.532 45.5359  15
  -6   3  -1 241.884 39.2137   5
   6   3   1 143.983 38.8675  10
   6   3   1 187.733 42.9552   1
  -6   3  -1 176.461 35.6106   9
   6   3   1 270.230 52.7802   6
   6   3   1 240.232 38.6665   9
  -6   3  -1 212.217 41.4961  13
   6   3   1 400.035 79.1010  17
   6   3   1 108.300 41.0324   5
  -6   3  -1 189.075 35.9200   9
  -6   3  -1 260.175 38.9393  15
  -6   3  -1 197.411 38.1781  14
   6   3   1 241.447 43.9322   8
   6   3   1 319.307 54.4532   2
  -6   3  -1 247.255 37.9856   8
   6   3   1 158.251 44.1346  16
   7  -3   1 5.03581 7.90568   9
  -7  -3  -1 7.44177 14.8586   9
  -7  -3  -1 -23.257 30.4138  16
   7  -3   1 9.71287 32.0636   2
   7  -3   1 35.9694 20.3819   6
   7  -3   1 9.93723 12.1198   4
   7  -3   1 33.8304 14.9575   5
  -7  -3  -1 -0.4664 27.5407  13
   7  -3   1 4.92612 12.0267  10
  -7  -3  -1 47.7480 17.4103  10
  -7  -3  -1 -7.7839 14.0023   9
   7  -3   1 12.8060 16.7952  12
  -7  -3  -1 15.9680 20.0360   8
   7  -3   1 20.9845 12.4604   9
  -7  -3  -1 1.71067 18.1774   4
   7  -3   1 -2.3656 12.2622  10
  -7  -3  -1 25.8206 27.0506  15
  -7  -3  -1 20.2668 24.4305   1
   7  -3   1 14.6727 13.4857   4
   7  -3   1 21.5822 47.8463  17
  -7   3  -1 7.14747 13.1283   8
   7   3   1 3.04379 14.6511   9
  -7   3  -1 8.11304 13.7740  14
   7   3   1 3.32566 16.3208   4
  -7   3  -1 14.1242 14.7784  15
  -7   3  -1 11.7093 9.59275   7
   7   3   1 1.25540 33.5730   2
   7   3   1 22.9276 31.2974   6
   7   3   1 8.86700 61.0055  17
  -7   3  -1 18.0514 11.6443   3
  -7   3  -1 15.2697 13.8132  12
   7   3   1 15.5247 15.0826   9
   7   3   1 8.01913 16.0511  10
  -7   3  -1 1.08376 13.4555   8
  -7   3  -1 20.2840 11.7168   5
   7   3   1 8.84214 22.3502   8
   7   3   1 10.5817 23.8567  16
  -7   3  -1 1.25215 7.73346   9
   7   3   1 18.9714 25.5814  15
  -7   3  -1 5.55927 16.3540  13
   7   3   1 6.05125 18.5076   1
   7   3   1 -16.321 16.8743   5
  -8  -3  -1 367.350 66.4025  16
  -8  -3  -1 377.233 56.2379  10
   8  -3   1 354.089 57.2744   5
   8  -3   1 367.288 88.2039  17
  -8  -3  -1 326.081 60.9978   1
  -8  -3  -1 394.200 57.7556   4
   8  -3   1 292.409 52.0348   9
  -8  -3  -1 395.821 68.1431  13
  -8  -3  -1 373.216 62.7442  15
  -8  -3  -1 229.278 53.6158   9
  -8  -3  -1 301.058 54.4721   9
   8  -3   1 294.474 53.0795  10
   8  -3   1 385.277 74.0625   2
  -8  -3  -1 225.043 58.3604   5
   8  -3   1 306.983 52.8193   9
   8  -3   1 330.931 59.3201  12
  -8  -3  -1 235.592 57.7157   8
   8  -3   1 348.301 54.2797   4
   8  -3   1 361.754 54.1227   4
  -8  -3  -1 365.657 63.9854  12
   8  -3   1 318.909 61.9641   6
  -8   3  -1 301.190 55.5135  12
   8   3   1 287.105 61.0553  15
  -8   3  -1 379.121 56.4109  15
   8   3   1 367.334 55.5748   9
   8   3   1 309.789 61.5966  16
  -8   3  -1 323.848 54.5798   8
   8   3   1 278.689 96.9224  17
  -8   3  -1 372.060 55.6739   8
   8   3   1 225.682 59.1608   5
  -8   3  -1 286.379 52.5150   9
  -8   3  -1 299.525 54.1457  14
   8   3   1 397.952 56.2684   4
   8   3   1 188.908 58.3509   8
   8   3   1 351.183 55.0882  10
  -8   3  -1 343.271 52.0661   7
  -8   3  -1 377.383 55.4413   5
   8   3   1 319.666 58.8884   1
   8   3   1 240.812 53.2242   9
  -8   3  -1 340.179 58.7687  13
  -8   3  -1 314.652 54.6820  15
   8   3   1 255.707 70.3875   2
   8   3   1 369.677 69.5741   6
  -8   3  -1 331.767 51.1463   9
  -9  -3  -1 7.09559 18.9764  10
  -9  -3  -1 -8.6090 22.9159   1
  -9  -3  -1 1.47345 10.2971  14
  -9  -3  -1 -7.6671 27.3706  15
  -9  -3  -1 25.5727 23.5370  12
   9  -3   1 16.4606 13.2668   9
   9  -3   1 -13.886 15.6774   4
  -9  -3  -1 4.48238 23.8019   8
   9  -3   1 -0.7731 13.4821  10
  -9  -3  -1 37.4373 18.3533   9
   9  -3   1 5.75383 13.4303   4
   9  -3   1 16.3813 29.0304   6
   9  -3   1 14.5865 52.1012  17
   9  -3   1 48.9533 24.4842  12
   9  -3   1 11.0342 14.7764  10
  -9  -3  -1 -26.518 27.7928  16
  -9  -3  -1 10.4650 20.2114   4
   9  -3   1 -22.602 36.4131   2
  -9  -3  -1 19.0103 16.1569   9
  -9  -3  -1 -1.5543 29.4007  13
   9  -3   1 8.84094 20.4649   5
  -9   3  -1 11.3154 23.0372  13
   9   3   1 -0.9484 17.0272   4
   9   3   1 6.85044 26.5582   8
   9   3   1 -5.2460 34.2603   6
  -9   3  -1 3.00226 16.0148  12
   9   3   1 6.61146 15.9694   9
  -9   3  -1 0.39047 8.98814   7
   9   3   1 2.89256 28.5168  15
   9   3   1 -13.872 15.3100   9
   9   3   1 22.5878 22.4724   1
  -9   3  -1 11.2415 18.2294  15
  -9   3  -1 -10.562 18.9988  15
  -9   3  -1 1.17397 11.2847   3
  -9   3  -1 -0.5081 13.4217   9
   9   3   1 -32.909 71.0261  17
   9   3   1 -14.888 39.6663   2
  -9   3  -1 0.44434 16.1911   8
  -9   3  -1 -1.1715 14.3523   8
   9   3   1 0.00720 16.1068  10
  -9   3  -1 1.41455 13.6100   5
  -9   3  -1 10.4769 12.6624  14
   9   3   1 58.1985 29.1256  16
  10  -3   1 36.1305 16.5570  10
 -10  -3  -1 42.4354 26.7821  12
  10  -3   1 0.81534 37.3951   2
 -10  -3  -1 -31.013 22.5292   8
 -10  -3  -1 -10.049 31.4690  16
  10  -3   1 -0.0067 58.0602  17
 -10  -3  -1 17.9560 22.1333   4
  10  -3   1 3.95308 14.0384   4
 -10  -3  -1 9.59174 11.3873  14
  10  -3   1 21.4765 32.2374   6
 -10  -3  -1 13.6649 14.2785   9
 -10  -3  -1 -12.884 28.3480  13
 -10  -3  -1 -0.6030 11.1014   3
  10  -3   1 -13.520 23.5002   5
 -10  -3  -1 2.41054 24.2735   1
 -10  -3  -1 27.3745 28.9745  15
 -10  -3  -1 2.07344 17.3810   9
 -10  -3  -1 19.4241 18.5338  10
  10  -3   1 8.61258 12.9176   9
  10  -3   1 19.7859 14.2808  10
  10   3   1 52.1063 38.3078   6
 -10   3  -1 12.0918 16.4358   5
 -10   3  -1 21.2370 12.5275   3
  10   3   1 1.63320 17.6630   9
  10   3   1 43.9131 28.6170   8
 -10   3  -1 -5.0889 18.8639  12
 -10   3  -1 -2.1400 16.8377   8
  10   3   1 25.5355 30.0207  15
 -10   3  -1 22.1104 10.1674   7
 -10   3  -1 -2.0480 17.1427   8
 -10   3  -1 25.0360 13.3933  14
  10   3   1 36.7888 17.9248   9
 -10   3  -1 18.1678 19.3679  15
 -10   3  -1 21.0520 24.9329  13
  10   3   1 8.31612 20.9299   1
  10   3   1 -5.7060 45.1634   2
  10   3   1 -1.2739 78.0944  17
  10   3   1 -15.176 18.7805   4
  10   3   1 25.4131 27.7088  16
  10   3   1 22.5859 16.6187  10
 -10   3  -1 14.0665 25.9088  15
 -11  -3  -1 22.3694 30.0216   1
 -11  -3  -1 119.483 24.2891   9
 -11  -3  -1 86.2077 17.9765   3
  11  -3   1 100.141 48.2172   2
  11  -3   1 91.3749 38.6535   6
 -11  -3  -1 79.7692 18.6615  14
 -11  -3  -1 79.0669 36.7676  13
  11  -3   1 171.360 85.4806  17
  11  -3   1 32.4911 31.4941   5
 -11  -3  -1 95.2692 30.4632   8
 -11  -3  -1 85.6110 33.0390  12
  11  -3   1 67.1162 21.0831  10
 -11  -3  -1 105.361 30.0416   4
 -11  -3  -1 96.6767 25.8787  10
 -11  -3  -1 79.5654 19.6301   9
  11  -3   1 84.2009 21.4355   4
 -11  -3  -1 40.7860 35.2647  16
 -11  -3  -1 90.9838 34.1144  15
 -11   3  -1 79.6465 23.7520   8
 -11   3  -1 92.2823 26.8569  12
  11   3   1 114.225 85.9094  17
  11   3   1 92.4456 23.7615  10
  11   3   1 149.149 37.5781   8
 -11   3  -1 68.1577 23.1590   5
  11   3   1 93.4172 52.9936   2
  11   3   1 101.868 23.9346   9
  11   3   1 66.7307 34.6685  15
  11   3   1 57.6049 41.7466   6
  11   3   1 132.233 34.5837  16
  11   3   1 83.1443 28.5806   1
 -11   3  -1 109.718 19.7025   3
 -11   3  -1 51.4914 25.0404  15
 -11   3  -1 77.9762 19.7970  14
 -11   3  -1 84.8311 19.1718  11
  11   3   1 107.499 23.6873   9
  11   3   1 39.0908 24.4263   4
 -11   3  -1 107.108 32.5456  13
  11   3   1 88.7630 18.1235   7
 -12  -3  -1 213.800 49.9473  13
  12  -3   1 209.843 101.767  17
 -12  -3  -1 188.131 44.6506  15
 -12  -3  -1 167.090 38.3760  10
 -12  -3  -1 178.609 33.7218  14
 -12  -3  -1 170.861 32.0183   3
 -12  -3  -1 128.940 53.3999   4
  12  -3   1 60.1752 44.4508   5
  12  -3   1 154.478 34.4014  10
  12  -3   1 142.570 51.8665   6
  12  -3   1 143.191 62.4391   2
  12  -3   1 204.743 35.9420   4
 -12  -3  -1 214.201 44.3386   8
 -12   3  -1 224.648 34.0209  11
 -12   3  -1 121.289 37.8155  15
  12   3   1 134.530 36.9697  10
  12   3   1 216.149 37.6638   9
 -12   3  -1 213.643 35.7050  14
 -12   3  -1 246.210 34.0649   3
  12   3   1 230.969 50.9036   8
  12   3   1 210.904 67.2843   2
  12   3   1 206.929 32.4805   7
  12   3   1 244.856 97.3807  17
 -12   3  -1 231.772 49.3385  13
  12   3   1 179.923 37.8450   9
  12   3   1 165.726 52.4318   6
 -12   3  -1 239.793 41.3148  12
 -12   3  -1 157.609 36.7258   8
  12   3   1 162.137 38.0674   4
  12   3   1 232.584 48.1595  15
 -12   3  -1 146.615 40.1820   5
 -13  -3  -1 192.282 35.4528  14
  13  -3   1 101.327 52.2966   6
 -13  -3  -1 118.663 41.4049   8
 -13  -3  -1 177.602 46.7444  15
  13  -3   1 185.468 37.2252   4
  13  -3   1 197.421 36.9523  10
 -13  -3  -1 234.707 51.7326  13
  13  -3   1 198.969 35.0135   7
  13  -3   1 127.418 111.129  17
  13  -3   1 222.851 68.7033   2
 -13  -3  -1 202.394 33.6588   3
 -13   3  -1 184.683 35.8605  14
  13   3   1 225.192 98.8393  17
  13   3   1 163.611 49.7285  15
 -13   3  -1 146.206 41.8730  15
  13   3   1 206.627 50.5817   4
 -13   3  -1 269.171 35.8545  11
 -13   3  -1 262.817 52.2831  13
  13   3   1 193.856 67.1998   2
 -13   3  -1 250.632 35.3548   3
  13   3   1 147.906 38.8148  10
  13   3   1 118.386 50.1279   8
 -13   3  -1 164.954 37.6677   8
  13   3   1 209.478 34.2960   7
  13   3   1 168.853 53.9923   6
  14  -3   1 29.9174 16.2316  10
 -14  -3  -1 57.0189 32.1883  15
 -14  -3  -1 39.4300 14.0306  14
 -14  -3  -1 55.1401 28.1713  13
  14  -3   1 -102.68 117.375  17
  14  -3   1 20.7831 17.4118   4
 -14  -3  -1 59.7683 26.5463   8
 -14  -3  -1 36.8680 12.2410   3
 -14  -3  -1 46.8527 12.2454  11
  14  -3   1 33.7406 15.2457   7
  14  -3   1 -69.292 51.0464   2
 -14   3  -1 65.3366 31.4004  13
 -14   3  -1 46.9804 13.3829   3
 -14   3  -1 42.1668 18.8591   8
 -14   3  -1 35.5834 26.8847  15
  14   3   1 29.0425 38.0123   6
  14   3   1 42.1703 13.2526   7
  14   3   1 50.4487 78.0194  17
 -14   3  -1 33.7431 12.4674  11
  14   3   1 10.3420 46.9878   2
 -14   3  -1 36.9837 16.6782  14
 -15  -3  -1 11.6365 25.2062   8
  15  -3   1 7.02635 14.3284  10
 -15  -3  -1 11.4806 9.72815   3
 -15  -3  -1 -11.877 9.72539  11
 -15  -3  -1 56.2189 34.6122  13
 -15  -3  -1 13.1740 11.8677  14
  15  -3   1 14.8314 12.7919   7
 -15  -3  -1 -45.482 27.1443  15
  15  -3   1 8.82804 15.0019   4
 -15   3  -1 101.623 30.6649  13
  15   3   1 -6.6684 11.1441   7
 -15   3  -1 20.7504 25.0952  15
 -15   3  -1 7.33014 15.0909  14
  15   3   1 -3.3991 31.1666   6
 -15   3  -1 7.86029 15.9433   8
 -15   3  -1 -7.6794 10.3693  11
 -15   3  -1 20.7489 11.7323   3
  15   3   1 -0.3012 44.8109   2
 -16  -3  -1 11.8871 30.7631  15
 -16  -3  -1 11.6997 9.80340   3
  16  -3   1 11.7406 38.7214   6
  16  -3   1 1.66956 11.5605   7
 -16   3  -1 -1.3592 15.0078  14
 -16   3  -1 14.3697 11.8674   3
 -16   3  -1 -36.539 23.9077  15
 -16   3  -1 2.67019 10.9884  11
  17  -3   1 114.076 25.5725   7
 -17   3  -1 130.574 24.2072   3
 -17   3  -1 71.7689 30.1681  15
 -17   3  -1 98.3637 22.3662  11
 -17   3  -1 134.788 27.4131  14
  18  -3   1 23.4768 13.8119   7
 -18   3  -1 16.2118 11.8753  11
 -18   3  -1 49.3321 27.5644  15
 -18   3  -1 19.1983 17.4077  14
 -18   3  -1 27.9549 14.4314   3
  19  -3   1 21.1456 16.7553   7
 -19   3  -1 31.1397 13.5071  11
 -19   3  -1 34.6838 14.6974   3
 -19   3  -1 32.2938 17.5071  14
  20  -3   1 -9.8127 13.2893   7
 -20   3  -1 8.91627 12.6366   3
 -20   3  -1 15.2321 12.0836  11
 -20   3  -1 9.79674 16.4505  14
  21  -3   1 5.34488 12.8751   7
 -21   3  -1 5.38886 11.0395  11
 -21   3  -1 26.5703 15.9035  14
 -21   3  -1 21.4391 13.3946   3
  22  -3   1 -12.552 12.0607   7
 -22   3  -1 -0.4710 9.84490  11
 -22   3  -1 -11.055 10.6409   3
  23  -3   1 -8.7169 10.9668   7
 -23   3  -1 2.43027 9.33582  11
 -23   3  -1 29.0036 10.9432   3
  23  -4  -1 4.67048 11.2698   7
 -23   4   1 6.59157 8.81113  11
  22  -4  -1 -17.009 11.1456   7
 -22   4   1 16.4263 11.3262   3
 -22   4   1 -7.9308 7.62213  11
  21  -4  -1 -4.4359 13.6396   7
 -21   4   1 0.58274 9.83592  11
[truncated: 4,713,687 more chars]
